# Supplementary material for: Contribution of Functional Divergence Through Copy Number Variations to the Inter-Species and Intra-Species Diversity in Specialized Metabolites
Source: Front Plant Sci. 2019 Nov 26;10:1567. doi: 10.3389/fpls.2019.01567 (PMC6902010; doi:10.3389/fpls.2019.01567)
Supplement: Supplementary file 1 [file DataSheet_1.xls]

## Sheet: summary_of_all_data.txt
Supplementary Table S1. List of tested genes and the details.
1. TAIR10 ID
2. Gene ID of A. lyrata (Phytozome v12: Alyrata_384_v2.1). The orthology was estimated by he reciprocal best hit (E-value < 1.0×10−3 and coverage > 90%) of BLASTP (version 2.8.1) between A. thaliana and A. lyrata
3. The metabolic quantitative trait genes (mQTGs) were estimated in Shirai et al. 2017.
4. The number of related specialized metabolites of mQTGs were estimated in Shirai et al. 2017.
5. Copy number variants (CNVs) were estimaed in Gan et al., 2011.
6, 8. The number of synonymous and nonsynonymous sites were calculated by the scripts that we developed following the Nei-Gojobori method (Hanada et al., 2009; Nei and Gojoborit, 1986).
7, 9. Nonsynonymous and synonymous variations were annotated according to the TAIR10 annotation with the SnpEff software (https://www.arabidopsis.org; Cingolani et al., 2012).
10. The dNSNP/dSSNP ratio is the ratio between the number of nonsynonymous mutations relative to the number of nonsynonymous sites (dNSNP) and the number of synonymous mutations relative to the number of synonymous sites (dSSNP).
11, 12, 13, 14, 15. The number of synonymous and nonsynonymous sites, the number of synonymous and nonsynonymous substitutions (Ds and Dn) and KA/KS were calculated with Yang and Nielsen’s method in the ‘yn00’ program of PAML (version 4.8a) at orthologous genes between A. thaliana and A. lyrata (Yang, 2007; Yang and Nielsen, 2000).
16. The neutral index (NI) was defined as (Pn/Ps)/(Dn/Ds).
17. The direction of selection (DoS) was defined as Dn/(Dn+Ds) - Pn/(Pn+Ps).
18. The differences between Pn/Ps and Dn/Ds were examined by chi-square test. The FDR values of the test were represented.
The "-" represents non-matching or no data.
Gene ID of A. thaliana1	Orthologous gene ID of A. lyrata2	mQTG or non-mQTG3	Number of related speciarized metabolites4	CNVs5	Number of synonymous sites in A. thaliana6	Number of synonymous mutations (Ps)7	Number of nonsynonymous sites in A. thaliana8	Number of nonsynonymous mutations (Pn)9	dNSNP/dSSNP10	Number of synonymous sites between A. thaliana and A. lyrata11	Number of synonymous substitutions (Ds)12	Number of nonsynonymous sites between A. thaliana and A. lyrata13	Number of nonsynonymous substitutions (Dn)14	KA/KS15	NI16	DoS17	Chi-square test (FDR)18
AT1G01010	AL1G11530	non_mQTG	-	Non	257	7	1033	14	0.49758	264.3	70.2245	1013.7	109.48	0.406473	1.28288	-0.0574452	0.0418838
AT1G01020	AL1G11510	non_mQTG	-	Non	160	7	578	11	0.434998	191.7	18.2498	543.3	22.6013	0.436975	1.26888	-0.0578514	0.143294
AT1G01030	AL1G11500	non_mQTG	-	-	232.333	8	844.667	6	0.206294	198.4	44.5011	743.6	36.0646	0.216228	0.925446	0.0190706	0.21296
AT1G01040	AL1G11480	non_mQTG	-	Non	1252	40	4481	43	0.300357	1277.2	165.142	4422.8	61.0346	0.106729	2.90864	-0.248218	5.41365e-13
AT1G01050	AL1G11470	non_mQTG	-	Non	140	3	499	1	0.0935204	121.8	25.4806	514.2	0	0	-	-0.25	0.00234483
AT1G01060	AL1G11460	mQTG	1	Non	428.333	12	1509.67	19	0.449235	506.1	58.2015	1401.9	61.964	0.384348	1.48719	-0.0972478	0.0141104
AT1G01070	AL1G11450	non_mQTG	-	Non	251.333	9	846.667	13	0.428784	283.1	26.1584	799.9	15.678	0.212121	2.41002	-0.216163	0.00284926
AT1G01073	-	non_mQTG	-	-	24.6667	8	86.3333	20	0.714286	-	-	-	-	-	-	-	-
AT1G01080	AL1G11440	non_mQTG	-	Non	204.333	6	680.667	8	0.400261	230.1	22.5728	645.9	25.7068	0.405708	1.17078	-0.0389717	0.178292
AT1G01090	AL1G11430	non_mQTG	-	Non	291.667	18	995.333	8	0.130237	266.6	66.57	1014.4	10.0426	0.0396476	2.94613	-0.17661	0.000647025
AT1G01100	-	non_mQTG	-	Non	80.6667	6	258.333	5	0.260215	-	-	-	-	-	-	-	-
AT1G01110	AL1G11410	non_mQTG	-	Non	366.333	17	1217.67	26	0.460121	415	53.12	1166	38.8278	0.260156	2.09238	-0.18237	0.000309981
AT1G01115	-	non_mQTG	-	Non	23	5	94	5	0.244681	-	-	-	-	-	-	-	-
AT1G01120	AL1G11400	mQTG	11	Non	361.667	29	1225.33	7	0.071245	457.8	56.0805	1126.2	4.05432	0.0293878	3.33883	-0.127024	0.0070816
AT1G01130	-	non_mQTG	-	-	81.3333	6	293.667	11	0.507756	-	-	-	-	-	-	-	-
AT1G01140	AL1G11370	mQTG	5	Non	289	4	1067	11	0.744845	311.4	32.5102	819.6	3.03252	0.0354406	29.4814	-0.648013	2.79777e-17
AT1G01150	AL1G11350	non_mQTG	-	Non	211.667	12	826.333	18	0.384228	183.1	37.9017	662.9	89.16	0.649758	0.637646	0.101706	0.0100528
AT1G01160	AL1G11340	mQTG	1	Non	143.667	9	546.333	12	0.35062	131.9	19.3893	444.1	17.986	0.27551	1.43736	-0.090201	0.093045
AT1G01170	AL1G11330	non_mQTG	-	Non	57	3	195	4	0.389744	65	16.068	184	1.5088	0.0331715	14.1994	-0.485588	4.539e-05
AT1G01180	AL1G11320	non_mQTG	-	-	220	17	704	18	0.330882	256.8	34.7964	664.2	18.8633	0.209594	1.95317	-0.16275	0.00904886
AT1G01190	AL1G11290	mQTG	8	Non	369.667	26	1238.33	24	0.275556	396.1	62.6234	1145.9	32.6581	0.180266	1.77004	-0.137246	0.0043789
AT1G01200	AL1G11280	non_mQTG	-	Non	163	12	551	13	0.320478	199.9	30.2449	511.1	10.1198	0.130866	3.23775	-0.269291	0.000511073
AT1G01210	AL1G11270	non_mQTG	-	Non	67	5	254	3	0.158268	77.3	11.0848	240.7	5.07877	0.147141	1.30955	-0.0607895	0.185298
AT1G01220	AL1G11260	non_mQTG	-	Non	720.667	45	2447.33	44	0.287926	826.5	120.173	2338.5	37.416	0.110041	3.14044	-0.256954	4.43346e-10
AT1G01225	AL1G11250	non_mQTG	-	Non	175.667	10	607.333	9	0.260318	177.3	19.5207	584.7	9.12132	0.141689	1.92611	-0.155225	0.0397383
AT1G01230	AL1G11230	non_mQTG	-	Non	103.667	4	370.333	1	0.069982	123.9	7.3101	347.1	1.00659	0.0491525	1.81556	-0.0789675	0.174527
AT1G01240	AL1G11220	non_mQTG	-	Non	200.333	4	795.667	8	0.503561	257.5	29.355	735.5	31.9943	0.381579	1.83502	-0.145157	0.00850006
AT1G01250	AL1G11210	non_mQTG	-	Non	134	5	445	7	0.421573	153.3	12.4173	404.7	10.4413	0.318519	1.66495	-0.126557	0.0795716
AT1G01260	AL1G11200	non_mQTG	-	Non	391.667	18	1381.33	13	0.204781	386	79.8248	1375	27.9125	0.0981625	2.06543	-0.160276	0.00060402
AT1G01280	-	non_mQTG	-	Non	354	27	1179	28	0.311375	-	-	-	-	-	-	-	-
AT1G01290	AL1G11170	non_mQTG	-	Non	179.667	9	633.333	16	0.504327	130.3	33.5523	538.7	22.6254	0.163107	2.63635	-0.237253	0.000200441
AT1G01300	AL1G11160	non_mQTG	-	Non	369	33	1089	16	0.164288	389.9	66.5559	1059.1	12.0737	0.0667838	2.6727	-0.172979	0.000826612
AT1G01305	AL1G11150	non_mQTG	-	Non	91.6667	5	334.333	6	0.329013	110.5	17.3595	312.5	23.7812	0.484405	0.875962	0.0325908	0.200291
AT1G01310	AL1G11140	non_mQTG	-	Non	162	12	564	14	0.335106	183.4	14.9104	539.6	19.4796	0.444034	0.893012	0.0279697	0.215897
AT1G01320	AL1G11130	non_mQTG	-	Non	1216.67	56	4177.33	48	0.249647	1450.7	142.169	3883.3	82.326	0.216327	1.4802	-0.0948215	0.00280249
AT1G01340	AL1G11110	non_mQTG	-	Non	473.333	24	1662.67	10	0.118618	550.3	66.9165	1582.7	27.3807	0.14227	1.0183	-0.00375152	0.25764
AT1G01350	AL1G11100	non_mQTG	-	Non	206.333	14	825.667	16	0.285599	196.9	43.6921	829.1	14.1776	0.0770617	3.52202	-0.288341	1.48195e-05
AT1G01355	-	non_mQTG	-	Non	156.333	7	530.667	19	0.799623	-	-	-	-	-	-	-	-
AT1G01360	AL1G11084	non_mQTG	-	Non	128	5	436	4	0.234862	125	17.1	436	10.682	0.179094	1.28066	-0.0599509	0.163178
AT1G01370	AL1G59290	non_mQTG	-	Non	132.333	5	404.667	4	0.261614	143.5	20.0326	381.5	29.5281	0.554441	0.54274	0.151352	0.0155263
AT1G01380	AL1G11070	mQTG	3	Non	50.3333	2	201.667	3	0.37438	57.8	4.19628	191.2	3.04008	0.219008	2.07048	-0.179888	0.109687
AT1G01390	AL1G11060	non_mQTG	-	Non	336.333	19	1106.67	35	0.559845	424.9	44.7845	1015.1	50.2475	0.469639	1.64183	-0.119405	0.00800343
AT1G01400	-	non_mQTG	-	Non	149.333	4	465.667	10	0.801718	-	-	-	-	-	-	-	-
AT1G01410	-	non_mQTG	-	Non	231	9	855	21	0.630409	-	-	-	-	-	-	-	-
AT1G01420	-	mQTG	16	Non	348.333	13	1097.67	26	0.63468	-	-	-	-	-	-	-	-
AT1G01430	AL1G11020	non_mQTG	-	Non	300.667	11	1070.33	26	0.663968	332.2	41.6579	1008.8	48.6242	0.38437	2.025	-0.164122	0.000532293
AT1G01440	AL1G11010	non_mQTG	-	Non	446	14	1549	15	0.308494	451.2	62.7619	1519.8	61.096	0.289001	1.10064	-0.0239667	0.180491
AT1G01450	-	non_mQTG	-	Non	300.333	21	1112.67	22	0.282776	-	-	-	-	-	-	-	-
AT1G01453	AL1G10980	non_mQTG	-	Non	202.333	15	667.667	13	0.262639	205.9	43.3419	583.1	33.0618	0.269359	1.13615	-0.0315611	0.177277
AT1G01460	AL1G10960	non_mQTG	-	Non	272.667	11	1011.33	14	0.343141	332.1	52.0069	945.9	18.7288	0.126437	3.53415	-0.295228	1.04066e-06
AT1G01470	-	non_mQTG	-	Non	104	6	352	3	0.147727	-	-	-	-	-	-	-	-
AT1G01471	-	non_mQTG	-	Non	43.6667	4	172.333	11	0.696809	-	-	-	-	-	-	-	-
AT1G01480	AL1G10930	non_mQTG	-	Non	325.333	27	1165.67	30	0.310107	381.5	47.8783	1106.5	24.8962	0.179283	2.13679	-0.184215	0.00120358
AT1G01490	AL1G10920	non_mQTG	-	Non	110.667	4	423.333	5	0.326772	152.6	19.9143	378.4	3.0272	0.0613027	8.22307	-0.423603	5.08927e-05
AT1G01500	AL1G10910	non_mQTG	-	Non	230.333	7	753.667	16	0.698553	265.1	17.8147	655.9	12.1341	0.275298	3.35577	-0.29049	0.00046372
AT1G01510	AL1G10900	non_mQTG	-	Non	443.667	26	1467.33	11	0.127923	580.2	42.2966	1327.8	8.09958	0.0836763	2.20934	-0.136579	0.0162894
AT1G01520	AL1G10890	non_mQTG	-	Non	182.333	7	681.667	13	0.496752	178.7	32.6485	565.3	28.4911	0.275862	2.12813	-0.183999	0.00175988
AT1G01530	-	non_mQTG	-	Non	155.333	13	588.667	38	0.771322	-	-	-	-	-	-	-	-
AT1G01540	AL1G10860	mQTG	2	Non	331	22	1088	8	0.110628	345.5	78.6358	1070.5	5.5666	0.0228471	5.13686	-0.200557	3.77942e-05
AT1G01550	AL1G10850	mQTG	1	Non	240.667	23	809.333	12	0.155146	282.4	36.006	764.6	14.1451	0.145098	1.32807	-0.0608075	0.121228
AT1G01560	AL1G10840	non_mQTG	-	Non	241.333	15	868.667	9	0.166692	238.8	30.8768	868.2	9.02928	0.0804331	2.05178	-0.148737	0.0236805
AT1G01570	AL1G10830	mQTG	1	Non	313.667	10	1123.33	28	0.78184	395.5	53.5112	1035.5	25.9911	0.185514	5.76472	-0.40992	1.02839e-15
AT1G01580	AL1G10810	mQTG	1	Non	485.333	17	1692.67	20	0.337326	569.7	61.0718	1602.3	27.88	0.162313	2.57709	-0.227112	2.19924e-05
AT1G01590	AL1G10800	non_mQTG	-	Non	467.333	15	1647.67	61	1.15344	568.2	61.1951	1543.8	64.8396	0.389972	3.83809	-0.288173	3.89699e-15
AT1G01600	AL1G10780	mQTG	18	Non	382.667	23	1282.33	17	0.220567	477.4	47.4058	1184.6	15.6367	0.132931	2.24082	-0.176966	0.00286039
AT1G01610	AL1G10770	non_mQTG	-	Non	354.333	31	1157.67	7	0.0691138	315.7	35.8004	1190.3	10.1175	0.0749559	0.799003	0.0361293	0.163965
AT1G01620	AL1G10760	non_mQTG	-	Non	208	7	653	3	0.136513	231.8	22.4151	626.2	2.00384	0.033092	4.79402	-0.217939	0.00982214
AT1G01630	AL1G10750	non_mQTG	-	Non	162.333	10	605.667	13	0.348431	168.4	19.1471	596.6	12.7076	0.187335	1.95877	-0.166294	0.0259889
AT1G01640	-	non_mQTG	-	Non	141.333	6	482.667	6	0.292818	-	-	-	-	-	-	-	-
AT1G01650	AL1G10720	non_mQTG	-	Non	381.667	12	1241.33	2	0.0512442	401.7	36.394	1218.3	8.04078	0.0728477	0.754363	0.0380997	0.14851
AT1G01660	AL1G10710	mQTG	1	Non	346.333	21	1360.67	25	0.303014	511.2	38.0844	1192.8	21.2318	0.238926	2.1354	-0.185535	0.00266025
AT1G01670	AL1G10700	non_mQTG	-	Non	230.667	8	867.333	22	0.73136	228.8	28.6229	866.2	34.9079	0.322142	2.25488	-0.183869	0.000722041
AT1G01680	AL1G10690	non_mQTG	-	Non	192.333	11	734.667	12	0.285596	218	15.7614	706	24.5688	0.481328	0.699841	0.087452	0.0933782
AT1G01690	AL1G10680	non_mQTG	-	Non	289	22	1061	22	0.272385	356.2	31.5593	984.8	29.0516	0.332957	1.08632	-0.020687	0.217064
AT1G01695	AL1G10670	non_mQTG	-	Non	263.333	14	1038.67	27	0.488951	311.2	27.2922	966.8	49.4035	0.582668	1.06541	-0.0143875	0.226638
AT1G01700	-	mQTG	1	Non	308	25	1150	40	0.428522	-	-	-	-	-	-	-	-
AT1G01710	AL1G10650	non_mQTG	-	Non	293.333	14	990.667	11	0.232648	310.7	27.7144	970.3	15.1367	0.174888	1.4386	-0.0867612	0.0893331
AT1G01720	AL1G10630	non_mQTG	-	Non	185	18	685	8	0.120032	240.9	27.2217	620.1	6.01497	0.0858407	2.0114	-0.126718	0.045698
AT1G01725	-	non_mQTG	-	Non	43	4	146	10	0.736301	-	-	-	-	-	-	-	-
AT1G01730	AL1G10610	non_mQTG	-	Non	164	7	511	13	0.59603	165.3	13.4058	491.7	27.3385	0.685573	0.910676	0.020977	0.224142
AT1G01740	AL1G10600	non_mQTG	-	Non	323.667	9	1128.33	17	0.541835	365.3	24.8769	1083.7	34.2449	0.464023	1.37217	-0.07462	0.082002
AT1G01750	AL1G10590	non_mQTG	-	Non	80.6667	2	342.333	1	0.117819	115.6	4.11536	304.4	3.01356	0.27809	0.682807	0.0893899	0.185027
AT1G01760	AL1G10580	non_mQTG	-	Non	293	12	970	25	0.629296	332.3	22.6296	927.7	30.1502	0.477239	1.56367	-0.104431	0.0428249
AT1G01770	AL1G10570	non_mQTG	-	Non	441	28	1458	37	0.399691	491.5	49.7889	1404.5	34.5507	0.242843	1.90423	-0.159569	0.00207
AT1G01780	AL1G10560	non_mQTG	-	Non	128.667	8	489.333	1	0.0328678	126.1	15.4851	488.9	7.08905	0.118078	0.273046	0.202923	0.00151862
AT1G01790	AL1G10550	non_mQTG	-	Non	858.333	32	2723.67	56	0.551493	865.2	98.2002	2638.8	73.3586	0.244934	2.34261	-0.208763	3.52534e-08
AT1G01800	AL1G10540	non_mQTG	-	Non	205.667	8	682.333	12	0.452125	256.2	25.9531	628.8	13.2048	0.207305	2.94814	-0.26278	0.00063243
AT1G01810	AL1G10520	non_mQTG	-	Non	102.667	5	380.333	16	0.863804	99.7	21.3159	329.3	28.0564	0.398503	2.4312	-0.193643	0.00104531
AT1G01820	-	non_mQTG	-	Non	166.333	8	541.667	5	0.191923	-	-	-	-	-	-	-	-
AT1G01830	AL1G10490	non_mQTG	-	Non	407.667	13	1317.33	30	0.714147	461.7	58.1742	1254.3	22.2011	0.140476	6.04691	-0.421456	1.80125e-15
AT1G01840	AL1G10480	non_mQTG	-	Non	104.667	2	354.333	9	1.32926	100.5	12.5022	325.5	7.6167	0.188103	7.38639	-0.439598	6.16427e-07
AT1G01860	AL1G10470	non_mQTG	-	Non	241.667	12	790.333	7	0.178371	262.2	25.8005	760.8	14.1509	0.189024	1.06356	-0.0142183	0.240398
AT1G01880	AL1G10450	non_mQTG	-	Non	395	12	1405	20	0.468565	373.4	50.9691	1336.6	42.9049	0.235165	1.97993	-0.167952	0.000623048
AT1G01900	AL1G10430	non_mQTG	-	Non	553.667	45	1771.33	34	0.236164	640.7	104.754	1630.3	43.203	0.16208	1.832	-0.138384	0.000552994
AT1G01910	AL1G10420	non_mQTG	-	Non	231	6	831	8	0.370638	264.1	32.9333	794.9	3.9745	0.0400962	11.0482	-0.463741	3.36729e-08
AT1G01920	AL1G10410	non_mQTG	-	Non	378.667	6	1340.33	23	1.08298	375.1	29.1078	1259.9	48.7581	0.498711	2.28843	-0.166923	0.00025348
AT1G01930	AL1G10390	non_mQTG	-	Non	371.667	13	1371.33	25	0.521203	354.5	47.503	1373.5	36.6724	0.199254	2.49102	-0.222228	2.202e-05
AT1G01940	AL1G10380	non_mQTG	-	Non	103.667	1	379.333	2	0.546573	140.3	15.5031	339.7	2.00423	0.0533937	15.4704	-0.552188	1.65955e-06
AT1G01950	AL1G10370	non_mQTG	-	Non	635	17	2113	17	0.300521	581.4	52.3841	2100.6	14.074	0.0743618	3.72205	-0.288227	4.07419e-06
AT1G01960	AL1G10360	non_mQTG	-	Non	1171.67	37	4081.33	24	0.186214	1335.9	108.208	3914.1	37.5754	0.118519	1.86795	-0.135695	0.000637569
AT1G01970	AL1G10350	non_mQTG	-	Non	266	6	964	10	0.459889	281.6	44.2112	945.4	22.3114	0.150318	3.30258	-0.289604	1.83666e-06
AT1G01980	AL1G10340	non_mQTG	-	Non	365.667	18	1260.33	42	0.676981	396.4	56.9627	1226.6	22.3241	0.126653	5.95378	-0.418438	3.83153e-15
AT1G01990	AL1G10330	non_mQTG	-	Non	160.333	7	577.667	8	0.317204	118.5	41.1551	595.5	32.157	0.155485	1.46265	-0.0947015	0.0424874
AT1G02000	AL1G10320	non_mQTG	-	CNVs	308	19	997	12	0.195112	252.1	51.6553	1043.9	10.0214	0.0468521	3.25546	-0.224613	0.000266319
AT1G02010	AL1G10310	non_mQTG	-	Non	442.333	19	1579.67	18	0.265279	475.7	29.2555	1537.3	7.07158	0.0747967	3.91932	-0.291823	0.000375788
AT1G02020	-	non_mQTG	-	Non	451.667	22	1477.33	36	0.500287	-	-	-	-	-	-	-	-
AT1G02030	-	non_mQTG	-	Non	163	10	641	32	0.813729	-	-	-	-	-	-	-	-
AT1G02040	AL1G10250	non_mQTG	-	Non	194.667	4	780.333	13	0.810765	257.3	21.5617	531.7	7.07161	0.158711	9.90943	-0.517735	2.72739e-10
AT1G02050	AL1G10240	non_mQTG	-	Non	278	8	910	12	0.458242	255.7	21.172	929.3	9.10714	0.118357	3.48715	-0.299227	0.000623603
AT1G02060	AL1G10230	non_mQTG	-	Non	466	20	1667	40	0.559088	527.7	69.973	1599.3	63.1724	0.297888	2.21531	-0.192205	3.97986e-06
AT1G02065	AL1G10220	non_mQTG	-	Non	235.333	10	766.667	16	0.49113	202.5	44.1247	763.5	30.8454	0.185406	2.28882	-0.203949	0.000258889
AT1G02070	AL1G10180	non_mQTG	-	Non	83.3333	3	312.667	7	0.621891	101.9	15.122	273.1	22.8039	0.562668	1.54731	-0.0987248	0.0687255
AT1G02074	-	non_mQTG	-	Non	31.6667	1	115.333	10	2.74566	-	-	-	-	-	-	-	-
AT1G02080	AL1G10200	non_mQTG	-	Non	1667.67	68	5628.33	59	0.257083	1767.9	187.574	5342.1	107.91	0.190386	1.50818	-0.0993688	0.00051068
AT1G02090	AL1G10140	non_mQTG	-	Non	172.667	9	610.333	7	0.220038	158.4	19.5307	621.6	12.1834	0.158962	1.24683	-0.0533375	0.168381
AT1G02100	AL1G10130	non_mQTG	-	Non	216	11	783	7	0.175549	206.8	23.7613	789.2	18.3094	0.201915	0.825849	0.0463169	0.166599
AT1G02110	AL1G10120	non_mQTG	-	CNVs	484.667	20	1627.33	16	0.238263	442.8	44.2357	1651.2	27.2448	0.165165	1.29891	-0.0632944	0.0978703
AT1G02120	AL1G10110	non_mQTG	-	Non	386	12	1411	20	0.455941	366.8	35.3595	1427.2	33.5392	0.243776	1.75712	-0.13821	0.0093841
AT1G02130	AL1G10104	non_mQTG	-	Non	129.333	5	482.667	6	0.321547	133.2	17.5691	475.8	4.0443	0.0644428	5.21299	-0.358334	0.000654728
AT1G02140	AL1G10090	non_mQTG	-	Non	94	7	359	1	0.0374055	111.1	8.49915	338.9	3.01621	0.11634	0.402546	0.136929	0.0608939
AT1G02145	AL1G10080	non_mQTG	-	Non	333.667	11	1160.33	22	0.575122	383.5	26.8834	1089.5	17.6499	0.231098	3.04629	-0.270336	0.00013081
AT1G02150	AL1G10070	non_mQTG	-	Non	346.333	19	1228.67	10	0.148357	314.8	23.2008	1254.2	24.3315	0.263229	0.501857	0.167067	0.00827282
AT1G02160	-	non_mQTG	-	Non	57.6667	2	218.333	1	0.132061	-	-	-	-	-	-	-	-
AT1G02170	-	non_mQTG	-	CNVs	263.333	21	840.667	9	0.134247	-	-	-	-	-	-	-	-
AT1G02180	-	mQTG	2	Non	149	8	532	22	0.770207	-	-	-	-	-	-	-	-
AT1G02190	AL1G10020	mQTG	2	Non	418.333	30	1465.67	19	0.180767	395.2	41.6146	1299.8	47.7027	0.348528	0.552504	0.146326	0.00289116
AT1G02205	-	non_mQTG	-	Non	418	25	1475	20	0.226712	-	-	-	-	-	-	-	-
AT1G02210	-	non_mQTG	-	Non	51	2	213	14	1.67606	-	-	-	-	-	-	-	-
AT1G02220	AL1G11560	mQTG	9	Non	237.667	29	947.333	55	0.475806	209.8	38.5822	900.2	87.7695	0.530179	0.833697	0.0398824	0.116068
AT1G02230	AL1G11570	mQTG	5	Non	217.333	28	862.667	42	0.377898	217.8	31.5592	853.2	73.6312	0.595583	0.642918	0.09998	0.0173045
AT1G02250	-	non_mQTG	-	Non	223	10	866	18	0.46351	-	-	-	-	-	-	-	-
AT1G02260	AL1G11590	non_mQTG	-	Non	356.333	40	1152.67	19	0.146841	416.1	80.8482	1071.9	26.4759	0.127123	1.45048	-0.0753427	0.0392723
AT1G02270	AL1G11600	non_mQTG	-	Non	308.333	28	1146.67	21	0.201672	314.8	44.8275	1137.2	22.8577	0.141152	1.47087	-0.0908653	0.0514957
AT1G02280	AL1G11610	non_mQTG	-	Non	200.667	6	693.333	3	0.144712	230.3	24.4579	660.7	4.49276	0.0640301	2.72192	-0.178146	0.0196267
AT1G02290	AL1G11620	non_mQTG	-	Non	296	12	1036	26	0.619048	310.4	31.7539	1015.6	63.0688	0.607038	1.09088	-0.0190874	0.20371
AT1G02300	AL1G11630	non_mQTG	-	Non	249.333	23	890.667	26	0.316454	240.6	37.8464	836.4	36.2998	0.275906	1.1786	-0.0410418	0.151192
AT1G02305	AL1G11640	non_mQTG	-	Non	238.667	32	850.333	9	0.0789396	250.4	25.9414	829.6	8.04712	0.0936293	0.906664	0.0172475	0.230582
AT1G02310	AL1G11650	non_mQTG	-	Non	267.667	37	968.333	28	0.209183	300.8	43.977	929.2	23.4158	0.172367	1.42125	-0.0833161	0.0631535
AT1G02320	-	non_mQTG	-	Non	32.3333	1	114.667	6	1.69186	-	-	-	-	-	-	-	-
AT1G02330	AL1G11660	non_mQTG	-	Non	173.333	29	666.667	10	0.0896552	222	31.4574	609	4.0194	0.0465773	2.69876	-0.143114	0.0231519
AT1G02335	AL1G11670	non_mQTG	-	Non	158	9	502	15	0.524568	211.6	36.3529	442.4	7.0784	0.0931315	8.55958	-0.462021	1.16477e-09
AT1G02340	AL1G11680	non_mQTG	-	-	185	6	694	20	0.888569	189.6	60.6151	635.4	80.1239	0.394432	2.52172	-0.199922	4.7034e-08
AT1G02350	-	non_mQTG	-	Non	99	3	324	8	0.814815	-	-	-	-	-	-	-	-
AT1G02360	-	mQTG	13	Non	188	16	631	16	0.29794	-	-	-	-	-	-	-	-
AT1G02370	AL1G11720	non_mQTG	-	Non	337.333	34	1276.67	35	0.272001	379.7	54.9046	1192.3	38.3921	0.222683	1.47217	-0.0957413	0.0282878
AT1G02380	AL1G11730	non_mQTG	-	Non	152.333	5	543.667	13	0.72851	176	20.9616	517	23.7303	0.38539	2.29665	-0.191247	0.00276858
AT1G02390	AL1G11740	non_mQTG	-	Non	356.667	17	1236.33	20	0.339397	421.4	59.0803	1153.6	39.9146	0.24679	1.74137	-0.137342	0.00373557
AT1G02391	-	non_mQTG	-	Non	31.6667	0	124.333	1	-	-	-	-	-	-	-	-	-
AT1G02400	AL1G11750	non_mQTG	-	Non	221.667	14	768.333	9	0.185466	257	17.8615	730	17.301	0.341007	0.663684	0.100726	0.0799601
AT1G02405	AL1G11760	non_mQTG	-	Non	105.667	5	299.333	15	1.05902	130.5	11.7711	244.5	24.67	1.11863	1.43142	-0.0730167	0.105551
AT1G02410	AL1G11770	non_mQTG	-	Non	188.667	5	675.333	12	0.670484	204	11.5056	657	11.1033	0.299645	2.48696	-0.214779	0.0126005
AT1G02420	AL1G11782	non_mQTG	-	Non	305.333	18	1170.67	23	0.33327	292.7	40.9487	1177.3	18.2481	0.110793	2.86733	-0.252714	9.43326e-05
AT1G02430	AL1G11784	non_mQTG	-	Non	121	7	452	8	0.305942	157.4	10.0579	412.6	25.5812	0.970266	0.449342	0.184452	0.0135613
AT1G02440	-	non_mQTG	-	Non	118.667	6	454.333	7	0.30472	-	-	-	-	-	-	-	-
AT1G02450	AL1G11790	non_mQTG	-	Non	83.6667	7	345.333	9	0.3115	104.3	10.3466	261.7	12.9542	0.498992	1.02691	-0.00654484	0.260107
AT1G02460	AL1G11800	non_mQTG	-	Non	332.667	27	1143.33	13	0.140093	374.7	41.1421	1098.3	16.145	0.13388	1.22695	-0.0431736	0.152883
AT1G02470	AL1G11810	non_mQTG	-	Non	155.333	9	510.667	19	0.642153	158.2	15.0132	501.8	14.2511	0.299262	2.224	-0.191592	0.0132146
AT1G02475	AL1G11820	non_mQTG	-	Non	155	6	505	7	0.358086	158.9	17.2406	495.1	9.10984	0.169585	2.20795	-0.192743	0.0216824
AT1G02490	-	non_mQTG	-	CNVs	23.6667	1	93.3333	0	0	-	-	-	-	-	-	-	-
AT1G02500	-	non_mQTG	-	Non	266.667	39	915.333	3	0.0224102	-	-	-	-	-	-	-	-
AT1G02510	AL1G11850	non_mQTG	-	Non	196	14	659	16	0.339909	217.1	20.4074	634.9	15.2376	0.255319	1.5306	-0.105851	0.0751221
AT1G02520	AL1G11860	mQTG	1	Non	895	71	2942	35	0.149965	1020.3	217.63	2747.7	46.9857	0.0801688	2.2833	-0.152627	2.75268e-07
AT1G02530	-	non_mQTG	-	Non	891.333	84	2930.67	106	0.383796	-	-	-	-	-	-	-	-
AT1G02540	-	mQTG	3	Non	160.333	13	712.667	32	0.553789	-	-	-	-	-	-	-	-
AT1G02550	AL1G11880	non_mQTG	-	Non	171.667	5	557.333	19	1.17045	185.1	24.2481	540.9	15.3075	0.216031	6.01947	-0.40468	1.32933e-09
AT1G02560	AL1G11890	non_mQTG	-	Non	206.667	10	690.333	4	0.119749	218.1	16.9464	675.9	2.0277	0.03861	3.34297	-0.178847	0.0357317
AT1G02570	AL1G11900	non_mQTG	-	-	187	12	650	22	0.527436	252.7	39.497	581.3	27.9024	0.307102	2.59516	-0.233073	6.87021e-05
AT1G02575	-	mQTG	8	Non	181.333	9	649.667	16	0.496209	-	-	-	-	-	-	-	-
AT1G02580	-	non_mQTG	-	Non	421.667	25	1648.33	36	0.368372	-	-	-	-	-	-	-	-
AT1G02590	-	non_mQTG	-	Non	59.6667	2	210.333	12	1.70206	-	-	-	-	-	-	-	-
AT1G02610	AL1G11930	non_mQTG	-	Non	138.333	4	527.667	14	0.917562	149.7	12.1556	510.3	13.7781	0.332512	3.08785	-0.246497	0.00174429
AT1G02620	-	non_mQTG	-	Non	83	2	286	13	1.88636	-	-	-	-	-	-	-	-
AT1G02630	AL1G11970	non_mQTG	-	Non	268.333	9	901.667	16	0.529061	283.9	39.7176	883.1	11.5686	0.0936383	6.10351	-0.41443	2.17229e-09
AT1G02640	AL1G11980	non_mQTG	-	Non	543	32	1764	32	0.307823	695.1	71.1087	1608.9	17.2152	0.104594	4.13057	-0.30509	2.68396e-08
AT1G02650	AL1G11990	mQTG	9	Non	349	22	1193	46	0.611674	400.2	28.9745	1057.8	39.4559	0.515193	1.53546	-0.0998858	0.0330754
AT1G02660	AL1G12000	non_mQTG	-	Non	484.333	36	1657.67	40	0.324642	564.8	76.4174	1565.2	40.6952	0.192166	2.08644	-0.178828	0.00010984
AT1G02670	-	non_mQTG	-	Non	445.333	18	1591.67	35	0.544037	-	-	-	-	-	-	-	-
AT1G02680	AL1G12010	non_mQTG	-	Non	84	2	297	1	0.141414	91.9	8.62941	277.1	2.02283	0.0777423	2.133	-0.143436	0.108941
AT1G02690	AL1G12060	non_mQTG	-	Non	366.667	14	1253.33	16	0.334347	381.4	48.3997	1214.6	41.9037	0.271868	1.32002	-0.0693008	0.0694375
AT1G02700	AL1G12070	non_mQTG	-	Non	171.667	11	572.333	11	0.299942	206.1	35.511	534.9	6.04437	0.0655833	5.87506	-0.354547	7.10964e-06
AT1G02710	-	non_mQTG	-	Non	75.3333	5	215.667	11	0.76847	-	-	-	-	-	-	-	-
AT1G02720	AL1G12090	non_mQTG	-	Non	242	15	844	12	0.229384	288.2	22.422	794.8	8.02748	0.12982	2.23452	-0.180811	0.0206826
AT1G02730	AL1G12110	non_mQTG	-	Non	792	81	2754	23	0.081659	939.7	116.523	2600.3	25.2229	0.0782258	1.31177	-0.0432091	0.0781527
AT1G02740	AL1G12120	non_mQTG	-	-	202.667	7	781.333	11	0.407606	249.8	23.6311	731.2	16.2326	0.234672	2.28765	-0.203908	0.0048473
AT1G02750	AL1G12130	non_mQTG	-	Non	129.667	7	536.333	26	0.897985	160.6	13.8919	496.4	27.0538	0.630058	1.90725	-0.127155	0.0214438
AT1G02770	-	mQTG	1	Non	205.333	17	745.667	38	0.61553	-	-	-	-	-	-	-	-
AT1G02780	-	non_mQTG	-	Non	141	15	504	2	0.0373016	-	-	-	-	-	-	-	-
AT1G02790	AL1G12160	non_mQTG	-	Non	287.667	14	981.333	14	0.293139	333.8	26.5705	932.2	10.0678	0.135678	2.63917	-0.225212	0.00389745
AT1G02800	AL1G12170	non_mQTG	-	Non	347.333	25	1158.67	17	0.203843	383.1	42.3325	1119.9	16.1266	0.130317	1.78501	-0.128901	0.0206826
AT1G02810	AL1G12180	mQTG	8	Non	403	35	1337	21	0.180853	431.8	86.1009	1152.2	19.2417	0.0837513	2.68482	-0.192341	5.19658e-05
AT1G02813	AL1G12190	non_mQTG	-	Non	104	8	346	8	0.300578	113.4	9.57096	333.6	12.3098	0.437204	0.777505	0.0625864	0.171793
AT1G02816	AL1G12200	non_mQTG	-	Non	110.667	9	390.333	11	0.346522	129.7	13.5666	368.3	11.7488	0.304971	1.41133	-0.085904	0.12682
AT1G02820	AL1G12210	non_mQTG	-	Non	65.6667	4	210.333	6	0.468304	79.2	8.05464	193.8	7.69386	0.390364	1.57034	-0.111454	0.121836
AT1G02830	-	mQTG	1	Non	85.6667	15	298.333	19	0.363724	-	-	-	-	-	-	-	-
AT1G02840	-	non_mQTG	-	Non	217.333	18	694.667	9	0.15643	-	-	-	-	-	-	-	-
AT1G02850	AL1G12260	mQTG	7	Non	348	14	1218	25	0.510204	377.4	46.4957	1086.6	73.8888	0.551948	1.12369	-0.0272522	0.165424
AT1G02860	AL1G12270	non_mQTG	-	Non	209.333	10	798.667	4	0.104841	240.1	21.9932	761.9	9.59994	0.137555	0.916387	0.0181476	0.233545
AT1G02870	AL1G12280	non_mQTG	-	Non	127	5	455	6	0.334945	135.6	16.5161	443.4	7.0944	0.131363	2.79365	-0.244978	0.00893723
AT1G02880	AL1G12300	non_mQTG	-	Non	183.333	12	620.667	8	0.196921	161.5	20.2198	639.5	23.022	0.28754	0.585521	0.132402	0.032436
AT1G02890	AL1G12330	non_mQTG	-	-	857.667	42	2883.33	44	0.311621	840.2	84.8602	2879.8	78.9065	0.271287	1.12666	-0.0298052	0.142676
AT1G02900	AL1G12340	non_mQTG	-	Non	81.6667	1	281.333	3	0.870853	90.6	7.46544	269.4	16.6759	0.751214	1.34304	-0.0592394	0.157125
AT1G02910	AL1G12350	non_mQTG	-	Non	331.667	17	1030.33	17	0.321902	383.3	33.5004	975.7	19.8067	0.232265	1.69137	-0.128442	0.02688
AT1G02920	AL1G12360	non_mQTG	-	Non	139.333	9	490.667	5	0.15776	113	18.2834	514	7.0932	0.0852905	1.432	-0.0776255	0.134694
AT1G02930	AL1G12370	mQTG	2	Non	138	14	489	4	0.080631	152.6	22.5085	471.4	4.0069	0.0576271	1.60498	-0.0711063	0.125108
AT1G02940	AL1G12380	non_mQTG	-	Non	161.333	7	609.667	17	0.642662	176.9	21.228	567.1	22.0602	0.324167	2.33696	-0.198721	0.00260347
AT1G02950	AL1G12390	mQTG	8	Non	156	6	582	6	0.268041	199.5	15.4812	535.5	10.6564	0.256443	1.45275	-0.092295	0.115958
AT1G02960	AL1G12400	non_mQTG	-	Non	305.667	12	1110.33	22	0.504703	344.9	39.4221	1059.1	59.3096	0.489939	1.21859	-0.0463438	0.113086
AT1G02965	-	non_mQTG	-	Non	107	2	382	12	1.68063	-	-	-	-	-	-	-	-
AT1G02970	-	non_mQTG	-	Non	326	16	1177	16	0.276975	-	-	-	-	-	-	-	-
AT1G02980	AL1G12430	non_mQTG	-	Non	470	27	1759	24	0.237509	541.2	76.3092	1675.8	165.066	0.698582	0.410928	0.213269	1.40377e-10
AT1G02990	AL1G12440	non_mQTG	-	Non	827	31	3010	63	0.558365	774.5	59.0169	2636.5	90.432	0.450131	1.32627	-0.0651097	0.0377858
AT1G03000	AL1G12450	non_mQTG	-	Non	667	23	2159	36	0.483557	696.2	71.2909	2123.8	56.9178	0.261719	1.96047	-0.166223	0.000116439
AT1G03010	AL1G12460	non_mQTG	-	Non	423.667	20	1481.33	10	0.143002	455.6	58.089	1446.4	18.3693	0.0996078	1.58115	-0.093081	0.0356031
AT1G03020	AL1G12470	non_mQTG	-	Non	72	3	237	1	0.101266	84.6	9.71208	221.4	3.03318	0.119338	1.06732	-0.0120151	0.254735
AT1G03022	-	non_mQTG	-	Non	26.6667	1	99.3333	1	0.268456	-	-	-	-	-	-	-	-
AT1G03030	-	non_mQTG	-	Non	202.333	5	703.667	14	0.805116	-	-	-	-	-	-	-	-
AT1G03040	AL1G12490	non_mQTG	-	Non	209	7	700	3	0.127959	235.6	28.3898	661.4	8.06908	0.101245	1.50786	-0.07868	0.103111
AT1G03050	AL1G12500	non_mQTG	-	Non	383.333	14	1416.67	28	0.541176	423.4	47.8865	1373.6	23.2138	0.149425	4.12569	-0.340173	3.81916e-09
AT1G03055	AL1G12510	non_mQTG	-	Non	166.667	5	628.333	15	0.795756	170	27.166	622	9.0812	0.0913642	8.97436	-0.499465	1.96151e-11
AT1G03060	AL1G12520	non_mQTG	-	Non	2423	91	8383	59	0.187398	2802.3	182.149	7991.7	79.1178	0.152308	1.49267	-0.0905101	0.00187091
AT1G03070	AL1G12530	mQTG	8	Non	174	5	570	10	0.610526	209.8	33.8617	528.2	3.53894	0.0415118	19.1366	-0.572044	7.65727e-13
AT1G03080	AL1G12540	non_mQTG	-	Non	1077	34	4125	60	0.460749	1389.9	88.9536	3809.1	78.4675	0.321875	2.00054	-0.169615	7.20773e-06
AT1G03090	AL1G12550	non_mQTG	-	Non	496.667	12	1708.33	30	0.726829	559	49.6951	1643	27.7667	0.190101	4.47434	-0.355829	2.12071e-11
AT1G03100	AL1G12560	non_mQTG	-	Non	513.667	22	1868.33	35	0.437394	594.9	78.8243	1784.1	51.5605	0.218113	2.43214	-0.218586	5.75472e-07
AT1G03103	AL1G12570	mQTG	2	Non	131.667	7	384.333	9	0.440466	128.4	12.9427	351.6	27.3896	0.772817	0.607552	0.116598	0.0530256
AT1G03106	-	non_mQTG	-	Non	42	8	156	23	0.774038	-	-	-	-	-	-	-	-
AT1G03110	AL1G12580	non_mQTG	-	Non	295.333	13	988.667	14	0.321697	327.1	32.3829	950.9	19.3033	0.205051	1.80663	-0.145048	0.017543
AT1G03120	-	non_mQTG	-	Non	132.667	4	416.333	10	0.796637	-	-	-	-	-	-	-	-
AT1G03130	AL1G12600	non_mQTG	-	Non	145	5	470	6	0.370213	168.5	15.9907	443.5	3.0158	0.0716544	6.36275	-0.386782	0.000576563
AT1G03140	AL1G12610	non_mQTG	-	Non	271.333	16	991.667	7	0.119706	318.4	33.623	932.6	9.04622	0.0918561	1.6261	-0.0923399	0.070367
AT1G03150	AL1G12620	non_mQTG	-	Non	112.333	3	412.667	2	0.181475	131.5	11.7956	390.5	0	0	-	-0.4	0.00316341
AT1G03160	AL1G12650	non_mQTG	-	Non	657.667	12	2081.33	35	0.921618	696.5	84.6944	2024.5	48.3856	0.196546	5.10535	-0.381098	1.08289e-22
AT1G03170	AL1G12660	non_mQTG	-	Non	148.667	3	574.333	14	1.20797	157.8	18.2101	559.2	26.3383	0.408146	3.2265	-0.232301	5.40687e-05
AT1G03180	AL1G12670	non_mQTG	-	Non	178.333	6	619.667	12	0.575578	227.8	13.6452	567.2	17.3563	0.510851	1.57236	-0.106813	0.0756834
AT1G03190	AL1G12680	non_mQTG	-	Non	516	20	1761	11	0.161158	557	40.3268	1717	9.1001	0.0732044	2.43731	-0.170726	0.00674327
AT1G03200	-	non_mQTG	-	CNVs	28	3	98	2	0.190476	-	-	-	-	-	-	-	-
AT1G03210	-	non_mQTG	-	Non	191.667	4	669.333	9	0.644298	-	-	-	-	-	-	-	-
AT1G03220	AL1G12730	non_mQTG	-	CNVs	317	40	985	29	0.233325	350	55.405	949	19.7392	0.131396	2.03497	-0.157606	0.0034867
AT1G03230	-	non_mQTG	-	Non	318	37	987	30	0.261234	-	-	-	-	-	-	-	-
AT1G03240	-	mQTG	1	Non	28.3333	5	100.667	7	0.39404	-	-	-	-	-	-	-	-
AT1G03250	AL1G12740	mQTG	3	Non	162.333	9	593.667	14	0.425354	156.4	25.4932	578.6	9.60476	0.10184	4.1288	-0.33504	5.40813e-05
AT1G03260	AL1G12750	non_mQTG	-	Non	210	4	615	13	1.10976	246.9	17.9249	575.1	4.0257	0.0964187	14.471	-0.581308	5.34836e-10
AT1G03270	AL1G12760	non_mQTG	-	Non	348	13	1152	10	0.232372	361.6	40.2099	1135.4	9.0832	0.0719424	3.40527	-0.250513	0.000341699
AT1G03280	AL1G12780	non_mQTG	-	-	306.333	14	1133.67	5	0.0965052	350.8	36.2026	1086.2	22.7016	0.202519	0.569541	0.122241	0.0159911
AT1G03290	AL1G12800	mQTG	1	Non	374	11	1342	24	0.608048	414.1	44.9713	1298.9	63.6461	0.451197	1.54164	-0.0997481	0.012655
AT1G03300	AL1G12810	non_mQTG	-	Non	409.667	23	1603.33	50	0.555455	419.1	69.7382	1500.9	150.09	0.600962	1.01009	-0.00217118	0.259303
AT1G03310	AL1G12820	non_mQTG	-	Non	590.667	21	2058.33	33	0.450943	629.1	75.492	1860.9	54.1522	0.2425	2.19068	-0.193413	8.93768e-06
AT1G03320	AL1G12830	non_mQTG	-	Non	131.667	10	531.333	19	0.470828	144.2	13.4106	482.8	48.7145	1.08495	0.52305	0.128963	0.0157236
AT1G03330	AL1G12840	non_mQTG	-	Non	61.3333	2	220.667	0	0	68.2	6.45172	210.8	0	0	-	-	NA
AT1G03340	AL1G12850	non_mQTG	-	Non	254	8	904	18	0.63219	306	28.3356	846	42.9768	0.548596	1.48348	-0.0896523	0.0414027
AT1G03350	AL1G12870	mQTG	4	Non	296	7	1117	29	1.09784	297	35.6994	1059	44.5839	0.35025	3.31729	-0.250223	3.90493e-08
AT1G03360	AL1G12880	non_mQTG	-	Non	213.667	10	755.333	19	0.537467	261.7	28.2113	704.3	8.02902	0.105751	6.67596	-0.433623	9.55572e-08
AT1G03365	AL1G12890	non_mQTG	-	-	540.667	21	1931.33	20	0.266614	645.1	52.7047	1817.9	59.8089	0.402693	0.839255	0.0437657	0.118059
AT1G03370	AL1G12900	non_mQTG	-	Non	678	16	2385	17	0.302044	818.3	98.687	2241.7	30.263	0.11194	3.46479	-0.280464	7.11563e-10
AT1G03380	AL1G12910	non_mQTG	-	Non	648.667	15	2231.33	32	0.620177	702.8	66.4146	2168.2	48.7845	0.238095	2.90429	-0.257371	9.32553e-09
AT1G03390	AL1G12920	non_mQTG	-	Non	311.333	10	1074.67	12	0.347643	336.8	51.7998	1046.2	25.4227	0.157997	2.44506	-0.216241	0.000135712
AT1G03400	-	non_mQTG	-	Non	238.333	9	817.667	20	0.647733	-	-	-	-	-	-	-	-
AT1G03410	-	non_mQTG	-	Non	256	12	941	31	0.702798	-	-	-	-	-	-	-	-
AT1G03430	AL1G12930	non_mQTG	-	Non	97	8	377	4	0.128647	126.5	17.0016	344.5	6.57995	0.142113	1.29192	-0.0543038	0.176237
AT1G03440	AL1G12940	non_mQTG	-	Non	289.667	15	904.333	10	0.21354	330.8	56.2029	857.2	17.2297	0.118305	2.17465	-0.165367	0.00249256
AT1G03445	AL1G12950	mQTG	1	Non	531.333	13	1850.67	36	0.795057	537.9	61.6433	1838.1	101.647	0.482548	1.67939	-0.112202	0.000887765
AT1G03457	AL1G12960	non_mQTG	-	Non	295.667	24	1021.33	19	0.22918	360.7	38.1981	917.3	25.5009	0.262512	1.18585	-0.0415259	0.157943
AT1G03470	AL1G12970	non_mQTG	-	Non	156.667	10	653.333	10	0.239796	169.8	25.8436	613.2	26.7968	0.287122	0.964426	0.00905464	0.249624
AT1G03475	AL1G12980	non_mQTG	-	Non	263.333	9	897.667	5	0.162974	309.5	40.4826	848.5	4.49705	0.0405199	5.00113	-0.257163	0.000287255
AT1G03490	AL1G12990	non_mQTG	-	Non	171.333	3	674.667	19	1.60837	168.6	34.6473	641.4	107.499	0.815572	2.04126	-0.107381	0.000183575
AT1G03495	-	non_mQTG	-	Non	313.667	15	1084.33	42	0.80996	-	-	-	-	-	-	-	-
AT1G03510	AL1G13010	non_mQTG	-	Non	278.333	8	1011.67	16	0.550247	298.3	46.2663	877.7	22.908	0.168279	4.03932	-0.335504	9.67748e-09
AT1G03520	AL1G13030	non_mQTG	-	Non	292.667	8	1051.33	8	0.278377	321.7	50.9573	1019.3	21.3034	0.131944	2.39198	-0.205187	0.000415981
AT1G03530	AL1G13040	non_mQTG	-	Non	491	19	1915	38	0.512794	537	52.0353	1818	81.9918	0.465428	1.26928	-0.0549113	0.0664669
AT1G03540	AL1G13050	non_mQTG	-	Non	408	10	1422	20	0.57384	457.5	78.507	1366.5	40.3118	0.171911	3.89499	-0.327396	2.64129e-13
AT1G03550	AL1G13060	non_mQTG	-	Non	194	6	658	11	0.540527	231.8	19.2858	617.2	4.0118	0.078125	8.81331	-0.474861	2.66041e-06
AT1G03560	AL1G13070	mQTG	8	Non	415	9	1568	19	0.558744	416.5	70.2219	1563.5	28.2994	0.107355	5.2385	-0.39133	8.96243e-16
AT1G03590	AL1G13090	non_mQTG	-	Non	306.667	9	1082.33	10	0.314821	343.9	37.1412	1036.1	14.091	0.125926	2.92869	-0.251274	0.000284676
AT1G03600	AL1G13100	non_mQTG	-	Non	134	8	391	4	0.171355	155.2	13.9214	366.8	4.0348	0.122631	1.72517	-0.108632	0.111292
AT1G03610	AL1G13110	non_mQTG	-	Non	194	9	733	4	0.117629	242.3	17.9544	681.7	7.08968	0.140351	1.12554	-0.0246046	0.226447
AT1G03620	AL1G13120	non_mQTG	-	Non	173	5	625	10	0.5536	182.9	28.9714	612.1	33.6043	0.346591	1.72427	-0.129648	0.0145201
AT1G03630	AL1G13130	non_mQTG	-	Non	278.667	18	927.333	8	0.133557	306.8	55.8069	896.2	6.00454	0.0368334	4.13072	-0.210549	0.000299967
AT1G03650	AL1G13150	non_mQTG	-	Non	107.667	14	369.333	6	0.124936	148.6	21.4876	325.4	14.4152	0.306362	0.638836	0.101507	0.0686773
AT1G03660	-	non_mQTG	-	Non	72.3333	3	251.667	3	0.287417	-	-	-	-	-	-	-	-
AT1G03670	-	non_mQTG	-	Non	421.667	15	1429.33	55	1.0817	-	-	-	-	-	-	-	-
AT1G03680	AL1G13170	non_mQTG	-	Non	129.333	9	410.667	3	0.104978	128.9	23.8723	408.1	17.5075	0.231641	0.454516	0.173093	0.00578325
AT1G03687	AL1G13180	mQTG	2	Non	258	13	888	22	0.491684	273.3	30.391	869.7	31.7441	0.328237	1.62017	-0.117683	0.024668
AT1G03700	AL1G13190	mQTG	6	Non	121	7	374	5	0.231092	174.8	22.1297	317.2	0	0	-	-0.416667	7.62499e-05
AT1G03710	AL1G13240	mQTG	4	Non	121	8	488	13	0.40292	119	19.6588	472	37.4296	0.480024	0.853484	0.0365952	0.174527
AT1G03720	AL1G13260	mQTG	5	Non	175.333	7	649.667	25	0.963864	182.7	54.2254	576.3	120.62	0.705189	1.60556	-0.091384	0.00228983
AT1G03730	AL1G13270	mQTG	2	Non	124.333	7	379.667	2	0.0935658	134.3	7.35964	366.7	0	0	-	-0.222222	0.0567451
AT1G03740	AL1G13280	non_mQTG	-	Non	481	15	1742	25	0.460199	552.8	69.8739	1667.2	56.3514	0.267405	2.06661	-0.178565	4.04484e-05
AT1G03750	AL1G13300	non_mQTG	-	Non	546.333	23	2042.67	24	0.27909	611	73.1978	1972	40.6232	0.171953	1.88021	-0.153734	0.000801253
AT1G03760	AL1G13310	non_mQTG	-	Non	256.667	9	919.333	34	1.05471	316.3	42.2893	853.7	63.2592	0.554226	2.52548	-0.19136	2.25775e-06
AT1G03770	AL1G13320	mQTG	1	Non	299.667	6	1107.33	16	0.721654	309.5	28.6907	1076.5	55.2244	0.553398	1.38541	-0.0691736	0.0592009
AT1G03780	AL1G13330	non_mQTG	-	Non	517.333	10	1855.67	30	0.836357	618.6	60.0042	1655.4	61.0843	0.380412	2.94696	-0.24554	1.56437e-09
AT1G03790	AL1G13350	non_mQTG	-	CNVs	267	21	915	15	0.208431	272.1	45.0326	879.9	13.6385	0.0936556	2.35849	-0.18421	0.00271161
AT1G03800	AL1G13360	non_mQTG	-	Non	175	7	563	13	0.577265	181.7	35.4678	460.3	62.6929	0.697746	1.05066	-0.0113242	0.231903
AT1G03810	AL1G13370	non_mQTG	-	Non	104.667	4	327.333	6	0.479633	124.5	30.1041	301.5	17.7885	0.244003	2.5385	-0.228575	0.000938128
AT1G03820	AL1G13380	non_mQTG	-	Non	132	2	537	9	1.10615	148.6	26.5697	508.4	18.6074	0.204698	6.42558	-0.406304	8.03198e-12
AT1G03830	AL1G13390	non_mQTG	-	Non	646	11	2396	37	0.90689	736.5	71.1459	2299.5	102.098	0.459627	2.34392	-0.181503	3.52848e-08
AT1G03840	AL1G13400	non_mQTG	-	Non	333	10	1188	20	0.560606	359.9	62.8025	1143.1	31.5496	0.158166	3.9812	-0.332286	3.70975e-11
AT1G03850	-	non_mQTG	-	Non	110	4	370	11	0.817568	-	-	-	-	-	-	-	-
AT1G03860	AL1G13440	non_mQTG	-	Non	199	6	662	4	0.200403	232.3	27.6902	625.7	5.0056	0.0671141	3.68789	-0.246904	0.00256505
AT1G03870	AL1G13450	non_mQTG	-	Non	183	12	561	2	0.0543672	203	25.9028	538	11.6746	0.170063	0.369789	0.167824	0.00218485
AT1G03880	AL1G13460	non_mQTG	-	Non	304.333	5	1063.67	7	0.400564	398.8	44.5858	966.2	16.7153	0.154741	3.73432	-0.310659	1.42994e-06
AT1G03890	AL1G13470	non_mQTG	-	Non	308.667	11	1047.33	18	0.482264	332.5	56.9573	1020.5	24.9002	0.14244	3.74305	-0.3165	1.07179e-08
AT1G03900	AL1G13480	non_mQTG	-	Non	194	7	625	4	0.177371	208.3	25.3085	607.7	5.04391	0.0683128	2.86721	-0.197458	0.012046
AT1G03905	-	non_mQTG	-	Non	196.333	6	676.667	5	0.24179	-	-	-	-	-	-	-	-
AT1G03910	AL1G13510	non_mQTG	-	Non	454	13	1697	22	0.452745	453.4	64.1561	1556.6	25.8396	0.117314	4.20177	-0.341451	9.23825e-11
AT1G03920	AL1G13520	non_mQTG	-	Non	359	11	1351	16	0.386515	345.8	41.6343	1361.2	22.1876	0.135382	2.72941	-0.244944	7.4376e-05
AT1G03930	-	non_mQTG	-	Non	329.667	23	1086.33	13	0.171525	-	-	-	-	-	-	-	-
AT1G03940	AL1G13540	non_mQTG	-	Non	315	21	1095	29	0.39726	335.2	63.755	984.8	33.7786	0.180336	2.60646	-0.233672	4.50756e-06
AT1G03950	AL1G13560	mQTG	1	Non	136.333	2	496.667	6	0.82349	158.6	16.0503	471.4	4.0069	0.0839921	12.017	-0.550227	3.40377e-08
AT1G03960	AL1G13570	non_mQTG	-	Non	334.333	21	1255.67	21	0.26626	353.4	48.7339	1230.6	32.6109	0.192168	1.4944	-0.0991026	0.0318226
AT1G03970	AL1G13580	non_mQTG	-	Non	168.333	12	644.667	15	0.326396	185.3	34.1693	621.7	14.2369	0.124187	3.00006	-0.261442	0.000233405
AT1G03980	AL1G13592	non_mQTG	-	Non	290.667	10	1068.33	14	0.380905	305.8	34.7389	933.2	18.2907	0.172535	2.65897	-0.238418	0.000372923
AT1G03982	-	non_mQTG	-	Non	127.333	4	406.667	14	1.0959	-	-	-	-	-	-	-	-
AT1G03990	AL1G13600	non_mQTG	-	Non	505.333	14	1771.67	23	0.468593	601	72.3003	1673	57.8858	0.287614	2.05196	-0.176983	3.74918e-05
AT1G04000	AL1G13610	non_mQTG	-	Non	112.667	4	346.333	13	1.05727	135.1	9.98389	320.9	28.175	1.18809	1.15165	-0.0263457	0.206562
AT1G04010	AL1G13620	non_mQTG	-	Non	418.667	13	1483.33	4	0.0868453	467.5	33.7535	1155.5	11.0928	0.132964	0.936255	0.0120574	0.239674
AT1G04020	AL1G13630	non_mQTG	-	Non	459.667	12	1685.33	29	0.659134	475.2	74.8915	1630.8	63.6012	0.247462	2.84567	-0.248078	5.48026e-10
AT1G04030	AL1G13640	non_mQTG	-	Non	271	11	1034	22	0.524178	292.7	31.0847	997.3	39.5928	0.373823	1.57022	-0.106477	0.0256892
AT1G04040	AL1G13650	non_mQTG	-	Non	168.333	12	647.667	11	0.238248	183	23.1678	630	16.254	0.203791	1.30658	-0.0659509	0.132724
AT1G04050	AL1G13660	non_mQTG	-	Non	458	19	1747	48	0.662308	524.1	59.5378	1647.9	117.825	0.629401	1.27657	-0.0521017	0.0490727
AT1G04070	AL1G13670	non_mQTG	-	Non	67.3333	1	217.667	3	0.928025	71.2	5.25456	210.8	18.0234	1.15854	0.874623	0.0242689	0.22587
AT1G04080	AL1G13680	non_mQTG	-	Non	563.667	20	1908.33	29	0.428288	630.6	66.9697	1790.4	58.188	0.306026	1.66883	-0.126919	0.00251785
AT1G04090	AL1G13690	non_mQTG	-	Non	376.667	9	1342.33	34	1.06007	428.1	46.7057	1287.9	33.6142	0.23923	5.24909	-0.372194	2.24486e-15
AT1G04100	AL1G13700	non_mQTG	-	Non	189.333	8	596.667	14	0.555307	206.6	33.2833	576.4	32.2784	0.34761	1.80448	-0.144027	0.00825266
AT1G04110	AL1G13710	non_mQTG	-	Non	554.333	20	1773.67	24	0.375042	623.2	58.7054	1701.8	21.1023	0.131635	3.33833	-0.28104	8.61473e-07
AT1G04120	AL1G13720	non_mQTG	-	Non	1052	23	3493	18	0.235701	998.8	129.045	3543.2	34.7234	0.0758514	2.90847	-0.226997	1.39783e-08
AT1G04130	AL1G13730	non_mQTG	-	Non	232.667	13	850.333	17	0.357808	315.3	26.0123	764.7	15.7528	0.249697	2.15936	-0.18949	0.00738568
AT1G04140	AL1G13740	non_mQTG	-	Non	576.333	14	1805.67	17	0.387576	568.2	53.6949	1750.8	32.3898	0.195767	2.01301	-0.172132	0.000999159
AT1G04150	-	non_mQTG	-	Non	685	17	2354	35	0.599105	-	-	-	-	-	-	-	-
AT1G04160	AL1G13760	non_mQTG	-	Non	969.333	43	3533.67	35	0.223279	1111.3	66.4557	3388.7	22.7043	0.11204	2.38245	-0.194071	0.000214299
AT1G04170	AL1G13770	mQTG	1	Non	328	18	1070	2	0.0340602	353.5	47.5104	1041.5	1.97885	0.0141369	2.66768	-0.0600145	0.0606743
AT1G04171	-	non_mQTG	-	Non	34.6667	1	130.333	7	1.86189	-	-	-	-	-	-	-	-
AT1G04180	AL1G13780	non_mQTG	-	Non	283	28	983	18	0.185075	329.4	48.4547	933.6	9.05592	0.0659415	3.43968	-0.233839	0.000255687
AT1G04190	AL1G13790	non_mQTG	-	Non	204.667	16	782.333	10	0.163507	216.3	26.3886	767.7	12.1297	0.129508	1.35971	-0.0697086	0.12382
AT1G04200	AL1G13800	mQTG	1	Non	488.667	19	1710.33	24	0.360902	522.9	77.8598	1673.1	32.9601	0.132304	2.98389	-0.260719	7.98658e-08
AT1G04210	AL1G13810	non_mQTG	-	Non	731.333	17	2607.67	28	0.461926	866.5	87.2566	2469.5	54.8229	0.220457	2.62147	-0.236361	1.77496e-08
AT1G04220	AL1G13820	non_mQTG	-	Non	363	14	1224	18	0.381303	398.6	62.3809	1173.4	12.086	0.0658147	6.6361	-0.400199	1.75877e-11
AT1G04230	AL1G13830	non_mQTG	-	Non	213	9	765	12	0.371242	221.7	17.0709	753.3	15.2167	0.262338	1.49581	-0.100143	0.0886525
AT1G04240	AL1G13840	non_mQTG	-	Non	117.333	4	452.667	11	0.712813	105	12.516	462	10.6722	0.193792	3.22511	-0.273091	0.00198721
AT1G04250	-	mQTG	8	Non	147.333	4	542.667	5	0.339373	-	-	-	-	-	-	-	-
AT1G04260	AL1G13860	non_mQTG	-	Non	142	1	407	8	2.79115	155.4	24.7552	375.6	1.99068	0.0332706	99.4845	-0.81446	1.34032e-39
AT1G04270	AL1G13870	non_mQTG	-	Non	104	12	355	2	0.0488263	99.6	20.9758	356.4	1.99584	0.0265907	1.75162	-0.0559742	0.142126
AT1G04280	AL1G13880	non_mQTG	-	Non	355.667	24	1249.33	25	0.296547	325.1	71.0344	1111.9	28.4646	0.117162	2.59951	-0.224124	1.08355e-05
AT1G04290	AL1G13890	non_mQTG	-	Non	112.333	6	355.667	1	0.0526398	120.5	17.0387	344.5	8.64695	0.177511	0.328414	0.193788	0.00314362
AT1G04300	AL1G13900	non_mQTG	-	Non	710.333	32	2538.67	52	0.454684	751.8	77.7361	2428.2	115.582	0.460348	1.09291	-0.021162	0.168327
AT1G04310	AL1G13910	mQTG	1	Non	431.333	47	1506.67	25	0.152278	475.7	87.0531	1447.3	34.0115	0.128415	1.36144	-0.0662851	0.0497069
AT1G04330	AL1G13930	mQTG	1	Non	70.6667	9	232.333	7	0.236569	72.5	14.21	227.5	4.0495	0.0908163	2.72928	-0.215725	0.0278097
AT1G04340	AL1G13940	non_mQTG	-	Non	114.667	8	365.333	5	0.196168	127	11.7856	350	6.055	0.186422	1.21652	-0.045221	0.204965
AT1G04350	AL1G13950	non_mQTG	-	Non	233	9	850	17	0.517778	251.4	39.9223	828.6	29.6639	0.225441	2.54211	-0.227556	7.23588e-05
AT1G04360	AL1G13960	non_mQTG	-	Non	250.333	8	895.667	18	0.628861	298.2	47.4734	844.8	28.1318	0.209171	3.79695	-0.320219	5.12992e-09
AT1G04370	-	non_mQTG	-	Non	88.6667	5	313.333	4	0.226383	-	-	-	-	-	-	-	-
AT1G04380	AL1G13980	non_mQTG	-	Non	221.333	15	816.667	32	0.578177	301.1	30.2003	733.9	29.8697	0.405783	2.15695	-0.183603	0.00158465
AT1G04390	-	non_mQTG	-	Non	556.333	30	1993.67	50	0.465084	-	-	-	-	-	-	-	-
AT1G04400	AL1G14010	mQTG	1	Non	395	49	1444	24	0.133982	485.2	49.9271	1350.8	15.129	0.108844	1.61638	-0.0962144	0.0405658
AT1G04410	AL1G14020	non_mQTG	-	Non	232	17	767	4	0.0711711	265.9	31.5889	730.1	2.99341	0.0345118	2.48302	-0.103917	0.0477505
AT1G04420	-	non_mQTG	-	Non	280.333	19	958.667	17	0.261639	-	-	-	-	-	-	-	-
AT1G04430	AL1G14070	non_mQTG	-	Non	399.667	52	1472.33	8	0.0417617	452.4	67.4076	1416.6	12.0411	0.057047	0.86125	0.0182248	0.190056
AT1G04440	AL1G14080	mQTG	1	Non	320.667	20	1086.33	10	0.147591	354	43.1526	1050	15.645	0.122231	1.37912	-0.067251	0.0956768
AT1G04445	-	non_mQTG	-	Non	120	3	399	13	1.30326	-	-	-	-	-	-	-	-
AT1G04450	AL1G14100	mQTG	6	Non	146.333	5	516.667	6	0.339871	153.9	10.5114	503.1	15.2942	0.445095	0.824732	0.0472166	0.189381
AT1G04470	AL1G14120	mQTG	2	Non	719.667	26	2388.33	67	0.776494	808.9	103.701	2287.1	40.9391	0.139626	6.52749	-0.437389	2.11805e-30
AT1G04480	-	non_mQTG	-	Non	101.333	3	321.667	0	0	-	-	-	-	-	-	-	-
AT1G04490	AL1G14140	non_mQTG	-	Non	254.333	14	951.667	20	0.381786	245.6	45.6325	954.4	86.1823	0.486006	0.756411	0.0655784	0.0498909
AT1G04500	AL1G14150	mQTG	2	Non	239	11	922	13	0.30635	361.5	34.9209	796.5	9.0801	0.118012	4.54512	-0.335305	1.12086e-05
AT1G04501	-	mQTG	9	Non	24.3333	0	104.667	4	-	-	-	-	-	-	-	-	-
AT1G04510	AL1G14160	mQTG	6	Non	365.667	11	1206.33	18	0.496018	395.1	47.412	1170.9	16.1584	0.115	4.80141	-0.366508	5.42422e-09
AT1G04520	AL1G14170	non_mQTG	-	Non	215.667	21	708.333	5	0.072493	242.7	28.3474	678.3	9.08922	0.114726	0.742569	0.0504821	0.139518
AT1G04530	AL1G14180	non_mQTG	-	Non	185.667	11	747.333	23	0.519463	186.6	25.0044	737.4	28.2424	0.285821	1.85118	-0.146065	0.0115892
AT1G04540	AL1G14190	non_mQTG	-	Non	418.667	37	1387.33	36	0.293622	442.2	106.88	1288.8	35.6998	0.114605	2.91294	-0.242766	1.90506e-08
AT1G04550	AL1G14220	mQTG	1	Non	160	6	560	13	0.619048	166.2	19.5285	550.8	8.09676	0.125106	5.22576	-0.391118	1.33234e-05
AT1G04555	AL1G14230	non_mQTG	-	Non	109	10	350	7	0.218	141	16.2996	312	6.084	0.168685	1.87536	-0.139959	0.066765
AT1G04560	AL1G14240	non_mQTG	-	Non	130	12	431	4	0.100541	148.1	29.1165	409.9	10.1655	0.126144	0.954746	0.00878329	0.250319
AT1G04570	AL1G14250	non_mQTG	-	Non	390.667	19	1238.33	12	0.199249	445	46.636	1181	26.2182	0.211832	1.12343	-0.0272246	0.190207
AT1G04580	AL1G14260	non_mQTG	-	Non	902.667	32	3111.33	58	0.525846	986.7	89.4937	3021.3	85.2007	0.310915	1.90383	-0.156732	1.95225e-05
AT1G04590	AL1G14270	non_mQTG	-	Non	250.667	12	904.333	31	0.716058	261.8	28.1697	872.2	38.1151	0.406134	1.90926	-0.14591	0.00475464
AT1G04600	AL1G14280	mQTG	2	Non	1106.67	47	4086.33	63	0.363016	1413.9	131.069	3701.1	84.3851	0.245955	2.08197	-0.181065	1.73599e-07
AT1G04610	AL1G14290	mQTG	1	Non	291.333	21	1022.67	5	0.0678277	366.5	36.0269	944.5	6.51705	0.0701933	1.31622	-0.0391239	0.161316
AT1G04620	AL1G14300	non_mQTG	-	Non	313.333	12	1075.67	14	0.339841	378.2	28.781	1004.8	19.2922	0.2523	1.74049	-0.137153	0.0252822
AT1G04625	-	non_mQTG	-	-	159.333	22	614.667	31	0.365263	-	-	-	-	-	-	-	-
AT1G04630	-	non_mQTG	-	Non	96	4	336	5	0.357143	-	-	-	-	-	-	-	-
AT1G04635	AL1G14320	non_mQTG	-	Non	94.3333	11	361.667	5	0.118559	119.8	14.4119	333.2	4.03172	0.100582	1.62484	-0.0939035	0.126632
AT1G04640	AL1G14330	non_mQTG	-	Non	162	15	546	12	0.237363	146.4	19.8079	558.6	6.03288	0.0798226	2.62666	-0.210981	0.0150535
AT1G04645	AL1G14350	mQTG	2	Non	75.3333	3	311.667	7	0.563993	86.9	7.49078	297.1	23.1738	0.904872	0.754235	0.0557188	0.156938
AT1G04650	AL1G14360	non_mQTG	-	Non	660.333	25	2333.67	58	0.656466	816.8	64.5272	2171.2	70.564	0.411392	2.12152	-0.176452	1.09216e-05
AT1G04660	-	non_mQTG	-	Non	183	16	456	7	0.175576	-	-	-	-	-	-	-	-
AT1G04670	AL1G14380	non_mQTG	-	Non	90.6667	8	290.333	5	0.195178	110.7	5.15862	267.3	3.02049	0.242489	1.06742	-0.0153221	0.256052
AT1G04680	AL1G14390	non_mQTG	-	Non	286.667	38	1009.33	6	0.0448446	340.7	61.4623	952.3	7.04702	0.04102	1.37712	-0.0335014	0.135881
AT1G04684	-	non_mQTG	-	Non	29.3333	2	120.667	2	0.243094	-	-	-	-	-	-	-	-
AT1G04690	AL1G14400	non_mQTG	-	Non	223.333	10	763.667	1	0.0292449	260	31.928	724	2.0272	0.0228013	1.57498	-0.0312069	0.163779
AT1G04700	AL1G14410	non_mQTG	-	Non	661.667	31	2467.33	34	0.294123	713.2	58.3398	2409.8	43.6174	0.221271	1.46697	-0.0952758	0.0243772
AT1G04710	AL1G14430	mQTG	5	Non	323	10	1009	18	0.576214	367.1	57.1575	961.9	27.5103	0.183687	3.73981	-0.317936	3.40475e-09
AT1G04730	AL1G14450	mQTG	4	Non	620	16	2212	33	0.578097	633.2	74.9709	2192.8	39.909	0.153716	3.8745	-0.326072	6.1685e-13
AT1G04750	AL1G14460	non_mQTG	-	Non	138	6	522	0	0	184.5	10.3873	472.5	0.99225	0.0373002	-	0.0871955	-
AT1G04760	AL1G14470	non_mQTG	-	Non	136.333	6	526.667	7	0.302004	105.3	14.5314	554.7	1.99692	0.026087	8.48972	-0.417643	0.000542247
AT1G04770	AL1G14480	mQTG	4	Non	189.333	7	722.667	10	0.374275	211.5	16.3912	694.5	8.54235	0.15871	2.74117	-0.245631	0.00702062
AT1G04778	-	non_mQTG	-	Non	42.3333	0	128.667	6	-	-	-	-	-	-	-	-	-
AT1G04780	AL1G14500	non_mQTG	-	Non	439	33	1556	9	0.0769455	518.5	68.1827	1470.5	18.8224	0.0973384	0.987934	0.0020509	0.262785
AT1G04790	AL1G14510	non_mQTG	-	Non	441.333	19	1463.67	32	0.507833	404.4	54.5536	1488.6	90.6557	0.451446	1.0135	-0.00314014	0.257818
AT1G04800	-	non_mQTG	-	Non	154.333	3	448.667	15	1.71991	-	-	-	-	-	-	-	-
AT1G04810	AL1G14530	non_mQTG	-	Non	693.667	15	2312.33	30	0.599971	771.4	88.7881	2231.6	29.6803	0.115552	5.98297	-0.416133	1.06545e-20
AT1G04820	-	non_mQTG	-	Non	305.667	9	1047.33	0	0	-	-	-	-	-	-	-	-
AT1G04830	AL1G14550	non_mQTG	-	Non	305.667	11	1074.33	8	0.206922	322.2	48.8455	1021.8	26.669	0.172164	1.33203	-0.0678889	0.0833602
AT1G04840	AL1G14560	non_mQTG	-	Non	433	8	1565	27	0.933786	458.2	69.8755	1533.8	57.3641	0.245246	4.1111	-0.320593	7.99387e-17
AT1G04850	AL1G14570	non_mQTG	-	Non	273	7	969	11	0.442724	349.8	30.0478	889.2	10.048	0.131548	4.69926	-0.360512	4.36572e-06
AT1G04860	AL1G14580	non_mQTG	-	Non	632	30	2254	36	0.336469	625.4	85.8674	2149.6	92.6478	0.313911	1.11218	-0.0264636	0.150935
AT1G04870	AL1G14590	non_mQTG	-	Non	241.333	10	910.667	6	0.159004	263.7	29.3762	852.3	7.07409	0.0745063	2.49159	-0.180925	0.0121909
AT1G04880	AL1G14600	mQTG	1	Non	300.667	10	1046.33	15	0.431029	339.7	28.5008	1004.3	37.2595	0.442193	1.14739	-0.0334044	0.177291
AT1G04890	-	non_mQTG	-	Non	264	4	972	30	2.03704	-	-	-	-	-	-	-	-
AT1G04900	AL1G14620	non_mQTG	-	Non	291.333	7	1037.67	7	0.280758	258.9	32.958	1067.1	12.0582	0.0887667	2.73323	-0.232136	0.00132318
AT1G04910	AL1G14630	non_mQTG	-	Non	350.333	14	1209.67	15	0.310298	372.7	38.2763	1184.3	10.5403	0.0866602	3.89082	-0.301326	3.09459e-05
AT1G04920	AL1G14640	non_mQTG	-	Non	712.667	46	2476.33	34	0.212715	760	88.54	2426	16.0116	0.0566524	4.0872	-0.271855	4.85475e-08
AT1G04930	AL1G14650	non_mQTG	-	Non	270.333	15	818.667	15	0.330212	287.4	31.3553	690.6	49.3088	0.654445	0.635897	0.111285	0.0210559
AT1G04940	AL1G14660	non_mQTG	-	Non	194.667	8	630.333	4	0.154416	256.6	28.3543	562.4	8.09856	0.130317	1.75058	-0.111168	0.0591068
AT1G04945	-	mQTG	1	Non	422.667	14	1512.33	13	0.259517	-	-	-	-	-	-	-	-
AT1G04950	AL1G14680	non_mQTG	-	Non	380	8	1270	16	0.598425	427.4	34.7476	1213.6	22.8157	0.231242	3.04594	-0.270309	1.78255e-05
AT1G04960	AL1G14690	non_mQTG	-	Non	222.333	4	782.667	12	0.852215	224.8	36.9346	726.2	46.1137	0.386488	2.40284	-0.194737	4.8083e-05
AT1G04970	AL1G14700	non_mQTG	-	Non	329.333	9	1137.67	13	0.41814	373.4	30.9922	1090.6	19.0855	0.210843	2.34558	-0.209791	0.00174385
AT1G04980	AL1G14710	non_mQTG	-	Non	297	9	1047	10	0.315186	338	27.547	976	17.1776	0.215951	1.78184	-0.142241	0.0253899
AT1G04985	AL1G14720	non_mQTG	-	Non	140.667	7	441.333	3	0.136599	153.7	13.8023	425.3	8.12323	0.212695	0.72819	0.0704925	0.149374
AT1G04990	AL1G14730	non_mQTG	-	Non	272.667	7	942.333	17	0.702714	281.1	20.1268	930.9	35.9327	0.539106	1.3603	-0.0673583	0.0936735
AT1G05000	AL1G14740	non_mQTG	-	Non	162.333	16	581.667	22	0.383739	164.9	32.0566	477.1	12.7386	0.137346	3.46018	-0.294573	7.1517e-05
AT1G05010	AL1G14760	non_mQTG	-	Non	203.333	13	768.667	10	0.203483	249.1	28.4223	719.9	9.07074	0.110429	2.41031	-0.192851	0.00911691
AT1G05020	AL1G14770	non_mQTG	-	Non	439	25	1523	32	0.368956	550.2	52.8192	1372.8	33.6336	0.255208	2.01015	-0.172363	0.000936034
AT1G05030	AL1G14780	non_mQTG	-	Non	377.667	11	1197.33	36	1.03229	401.3	36.6387	1155.7	36.5201	0.346112	3.28335	-0.266768	1.60267e-07
AT1G05040	AL1G14790	non_mQTG	-	Non	112.333	4	388.667	15	1.08383	112.3	21.9659	382.7	17.5277	0.234151	4.69955	-0.345663	2.16248e-07
AT1G05055	AL1G14800	non_mQTG	-	Non	276	27	990	10	0.103255	367.6	41.0609	895.4	3.49206	0.034915	4.35495	-0.19189	0.00255127
AT1G05060	AL1G14810	non_mQTG	-	Non	179	14	583	17	0.372825	199.4	30.0695	559.6	11.136	0.131963	3.27881	-0.278131	0.000299089
AT1G05065	-	non_mQTG	-	Non	60.3333	3	191.667	9	0.944348	-	-	-	-	-	-	-	-
AT1G05070	AL1G14830	non_mQTG	-	-	126	3	429	10	0.979021	175.8	19.4435	367.2	9.18	0.22604	7.06009	-0.448515	3.32618e-08
AT1G05080	-	non_mQTG	-	Non	292.667	20	1027.33	33	0.470052	-	-	-	-	-	-	-	-
AT1G05085	-	non_mQTG	-	-	80	9	295	13	0.391714	-	-	-	-	-	-	-	-
AT1G05090	-	non_mQTG	-	Non	446.333	2	1674.67	8	1.06608	-	-	-	-	-	-	-	-
AT1G05100	AL1G14870	non_mQTG	-	Non	229.333	3	790.667	11	1.06352	299.4	26.3173	717.6	19.8775	0.315131	4.85456	-0.355416	1.1578e-08
AT1G05120	AL1G14880	non_mQTG	-	Non	539.333	27	1962.67	24	0.244263	620.9	59.9789	1878.1	60.8504	0.335404	0.876158	0.0330181	0.14827
AT1G05136	-	non_mQTG	-	Non	26.3333	0	114.667	1	-	-	-	-	-	-	-	-	-
AT1G05140	AL1G14900	non_mQTG	-	Non	317.667	30	1008.33	20	0.210028	362.2	41.4719	951.8	29.601	0.271616	0.934021	0.0164877	0.223624
AT1G05150	AL1G14910	non_mQTG	-	Non	527.667	28	1899.33	23	0.228207	613.7	86.2862	1807.3	15.5428	0.0611664	4.56019	-0.298344	4.63986e-09
AT1G05160	AL1G14920	mQTG	1	Non	323.667	29	1149.33	16	0.155372	356.3	48.5993	1113.7	21.2717	0.140029	1.26052	-0.0511135	0.123332
AT1G05170	AL1G14930	non_mQTG	-	Non	261.333	19	962.667	15	0.214317	308.6	29.1936	912.4	11.1313	0.128964	2.07052	-0.165136	0.0166143
AT1G05180	AL1G14940	mQTG	3	Non	353	7	1270	16	0.635321	420.2	50.424	1199.8	24.3559	0.169167	4.7321	-0.369951	1.86399e-11
AT1G05190	-	non_mQTG	-	-	154	13	518	0	0	-	-	-	-	-	-	-	-
AT1G05200	AL1G14960	non_mQTG	-	Non	656.333	60	2223.67	33	0.162337	685.8	84.2162	2152.2	33.7895	0.12785	1.37081	-0.0685007	0.0478397
AT1G05205	AL1G14970	non_mQTG	-	Non	59.6667	4	216.333	3	0.206857	82.8	9.91944	190.2	2.01612	0.0884808	3.69005	-0.259654	0.030319
AT1G05210	AL1G14980	non_mQTG	-	Non	124.333	4	382.667	7	0.568598	145.5	23.6438	358.5	8.13795	0.139692	5.0844	-0.380306	1.15536e-05
AT1G05220	AL1G14990	non_mQTG	-	Non	115.667	4	367.333	7	0.551044	157	19.8134	323	5.0711	0.124406	6.83746	-0.432578	1.02526e-05
AT1G05230	AL1G15000	non_mQTG	-	Non	490	23	1676	12	0.152537	533.7	77.1196	1629.3	11.0792	0.0470588	3.63169	-0.217241	2.19921e-05
AT1G05240	-	non_mQTG	-	Non	230	0	748	0	-	-	-	-	-	-	-	-	-
AT1G05250	AL1G15010	mQTG	1	Non	230	0	748	0	-	216.8	30.5688	743.2	77.3671	0.738298	-	-	-
AT1G05260	AL1G15040	non_mQTG	-	Non	234.333	8	746.667	10	0.392299	238.3	36.8412	688.7	8.53988	0.080207	5.39252	-0.367374	1.15147e-06
AT1G05270	AL1G15050	non_mQTG	-	Non	247.333	6	868.667	11	0.522001	322.9	31.0307	790.1	11.1404	0.146722	5.1066	-0.382887	3.98579e-07
AT1G05280	AL1G15060	non_mQTG	-	Non	315.667	14	1070.33	13	0.273858	364.2	64.427	1018.8	46.9667	0.260599	1.27378	-0.0598535	0.0753948
AT1G05290	AL1G15070	non_mQTG	-	Non	232	8	878	27	0.8918	222.8	42.332	875.2	66.5152	0.4	2.14794	-0.160341	7.40656e-05
AT1G05291	AL1G15080	mQTG	7	Non	142.667	10	472.333	14	0.422865	159.7	19.8188	401.3	41.7753	0.83884	0.664179	0.0949026	0.051492
AT1G05300	AL1G15100	non_mQTG	-	Non	257.667	16	825.333	11	0.214636	306	34.0884	765	16.7535	0.196589	1.39886	-0.0778859	0.0910559
AT1G05310	AL1G15110	non_mQTG	-	-	259.333	12	922.667	13	0.304492	265.1	53.6297	832.9	19.3233	0.114681	3.00668	-0.255127	1.70664e-05
AT1G05320	AL1G15120	non_mQTG	-	Non	485.333	22	1887.67	45	0.525902	568.2	79.7185	1741.8	108.166	0.442623	1.50751	-0.0959374	0.003198
AT1G05330	AL1G15130	non_mQTG	-	Non	86.3333	6	327.667	9	0.395219	115.5	7.35735	286.5	24.3239	1.33281	0.453712	0.167769	0.0243106
AT1G05340	-	non_mQTG	-	Non	48.6667	2	170.333	2	0.285714	-	-	-	-	-	-	-	-
AT1G05350	AL1G15150	mQTG	1	Non	297.333	29	998.667	12	0.123199	339.5	40.6721	953.5	6.00705	0.0525876	2.80168	-0.163995	0.00754484
AT1G05360	AL1G15180	non_mQTG	-	Non	286	28	965	16	0.169356	324	40.7268	924	13.1208	0.112967	1.77371	-0.119971	0.0293591
AT1G05370	AL1G15190	mQTG	8	Non	294.667	13	959.333	14	0.330785	388	35.1916	863	5.0054	0.0639471	7.57155	-0.393997	1.05457e-06
AT1G05380	AL1G15210	non_mQTG	-	Non	742.333	30	2674.67	74	0.684605	737.8	80.494	2622.2	92.3014	0.32264	2.15112	-0.177372	5.23955e-07
AT1G05385	AL1G15220	non_mQTG	-	Non	129.333	5	470.667	10	0.549575	129.5	12.4709	467.5	10.659	0.23676	2.33997	-0.205834	0.0170592
AT1G05400	-	non_mQTG	-	Non	92.3333	3	306.667	9	0.903261	-	-	-	-	-	-	-	-
AT1G05410	AL1G15260	mQTG	2	Non	296.333	18	1119.67	21	0.308772	340.5	33.8457	1066.5	34.7679	0.327968	1.13572	-0.0317413	0.181548
AT1G05420	AL1G15250	non_mQTG	-	Non	165.667	15	515.333	16	0.342906	188.6	20.8592	489.4	10.1795	0.188065	2.18574	-0.188167	0.0171421
AT1G05430	AL1G15270	non_mQTG	-	Non	185	13	625	18	0.409846	168.5	20.7592	638.5	28.8602	0.366883	0.995957	0.000986217	0.268304
AT1G05440	AL1G15280	non_mQTG	-	Non	257.667	27	897.333	35	0.372228	289.1	50.9972	835.9	56.9248	0.386054	1.16131	-0.0370539	0.140668
AT1G05450	AL1G15290	non_mQTG	-	Non	163.667	12	454.333	19	0.570372	146.1	23.6536	360.9	20.8239	0.356393	1.79848	-0.144713	0.0218219
AT1G05460	AL1G15300	non_mQTG	-	Non	631.667	49	2377.33	42	0.227746	652.7	87.2007	2353.3	42.5947	0.135479	1.75476	-0.13337	0.00160815
AT1G05470	AL1G15320	non_mQTG	-	Non	398	15	1456	6	0.109341	482.9	60.5074	1368.1	6.97731	0.0407023	3.46881	-0.182323	0.000718769
AT1G05490	AL1G15330	non_mQTG	-	Non	906.333	30	3326.67	48	0.435912	1024.8	111.498	3184.2	126.731	0.365809	1.40768	-0.0834135	0.00478137
AT1G05500	AL1G15340	non_mQTG	-	Non	383	11	1300	8	0.214266	532.3	35.2383	1147.7	7.57482	0.0996979	3.38329	-0.244125	0.000920741
AT1G05510	AL1G15350	non_mQTG	-	Non	156	6	570	1	0.045614	156	20.9664	567	8.0514	0.105655	0.434011	0.134607	0.0181063
AT1G05520	AL1G15360	non_mQTG	-	Non	541.333	14	1810.67	15	0.320324	564	65.1984	1785	28.3815	0.137543	2.4613	-0.213955	4.07426e-05
AT1G05530	AL1G15380	non_mQTG	-	Non	307.333	11	1060.67	19	0.500486	359.4	39.534	1002.6	41.6079	0.377273	1.64118	-0.120554	0.0122713
AT1G05540	AL1G15390	non_mQTG	-	CNVs	239	8	865	20	0.690751	320.1	28.2968	780.9	32.4854	0.470588	2.17766	-0.17983	0.00136756
AT1G05550	AL1G15400	mQTG	1	Non	259.667	8	898.333	17	0.614239	237.8	41.6863	785.2	70.0398	0.508842	1.26476	-0.0531117	0.0823287
AT1G05560	AL1G15430	non_mQTG	-	Non	313	17	1097	23	0.386026	382.2	36.2708	1021.8	41.0764	0.423604	1.19466	-0.043935	0.13984
AT1G05570	AL1G15440	non_mQTG	-	Non	1264.67	42	4588.33	20	0.131251	1339.3	156.43	4426.7	27.0029	0.052226	2.75862	-0.175372	7.16657e-07
AT1G05575	-	non_mQTG	-	Non	64.3333	0	205.667	4	-	-	-	-	-	-	-	-	-
AT1G05577	AL1G15460	non_mQTG	-	Non	242.667	8	876.333	13	0.449981	264.3	28.2801	848.7	16.2102	0.178505	2.83496	-0.254694	0.000402489
AT1G05580	AL1G15470	non_mQTG	-	Non	600	28	2004	15	0.160393	713.1	64.6782	1884.9	43.1642	0.252481	0.802726	0.0514155	0.0923074
AT1G05590	AL1G15490	mQTG	1	Non	394	16	1349	23	0.419848	457.6	47.4531	1276.4	39.8237	0.300868	1.7129	-0.133452	0.00633325
AT1G05600	AL1G15500	non_mQTG	-	Non	319.667	11	1195.33	14	0.340364	345.1	37.5814	1163.9	24.9075	0.196511	1.92034	-0.16141	0.00579816
AT1G05610	AL1G15510	non_mQTG	-	Non	311	9	1120	18	0.555357	359	38.4848	1066	28.0358	0.245336	2.7454	-0.245206	2.7476e-05
AT1G05615	-	non_mQTG	-	Non	106.667	6	412.333	18	0.776071	-	-	-	-	-	-	-	-
AT1G05620	AL1G15530	non_mQTG	-	Non	229.667	6	739.333	12	0.62128	256.4	26.8964	709.6	11.1407	0.149666	4.82848	-0.373776	1.748e-06
AT1G05630	AL1G15540	non_mQTG	-	Non	810.667	30	2702.33	33	0.329986	929.2	91.2474	2475.8	27.2338	0.112016	3.68557	-0.293952	5.80081e-10
AT1G05640	-	non_mQTG	-	Non	424	15	1460	30	0.580822	-	-	-	-	-	-	-	-
AT1G05650	-	mQTG	1	Non	280.333	17	904.667	11	0.200507	-	-	-	-	-	-	-	-
AT1G05660	AL1G15560	non_mQTG	-	Non	278.667	19	906.333	18	0.291284	315.9	25.6511	866.1	21.3927	0.304187	1.13595	-0.0317466	0.197455
AT1G05670	AL1G15570	non_mQTG	-	Non	469.667	16	1756.33	32	0.534826	556.5	64.1645	1666.5	35.9964	0.187337	3.56505	-0.307281	2.85259e-10
AT1G05675	AL1G15580	non_mQTG	-	-	296.667	29	1065.33	32	0.307281	367.7	36.1449	988.3	47.0431	0.484232	0.847819	0.0409131	0.145146
AT1G05680	AL1G15590	non_mQTG	-	Non	292.333	23	1069.67	32	0.380235	347.3	32.2642	1011.7	20.234	0.215285	2.21851	-0.196395	0.00254551
AT1G05690	-	non_mQTG	-	Non	234.333	7	860.667	21	0.816809	-	-	-	-	-	-	-	-
AT1G05700	AL1G15610	mQTG	3	Non	566.333	37	1992.67	53	0.40711	679.8	84.7711	1867.2	60.8707	0.261427	1.99486	-0.170941	3.35557e-05
AT1G05710	AL1G15620	non_mQTG	-	Non	114.333	9	401.667	9	0.284647	125.1	8.36919	321.9	5.05383	0.234679	1.65601	-0.123495	0.121566
AT1G05720	AL1G15630	non_mQTG	-	Non	97	9	395	7	0.190999	104.7	12.9933	360.3	15.601	0.348912	0.647771	0.108099	0.0868926
AT1G05730	AL1G15640	non_mQTG	-	Non	86.6667	9	363.333	14	0.37105	92.3	7.44861	354.7	5.03674	0.17596	2.30044	-0.205284	0.0535642
AT1G05740	-	non_mQTG	-	Non	89	7	349	13	0.473598	-	-	-	-	-	-	-	-
AT1G05750	AL1G15660	non_mQTG	-	Non	328.333	35	1174.67	28	0.22361	344.8	39.9278	1155.2	35.2336	0.263385	0.906586	0.0243278	0.19945
AT1G05760	AL1G15670	non_mQTG	-	Non	114.667	10	410.333	10	0.279448	99.5	22.2184	422.5	12.2525	0.12987	1.81337	-0.144555	0.0375049
AT1G05770	-	non_mQTG	-	Non	120.667	7	434.333	28	1.11128	-	-	-	-	-	-	-	-
AT1G05780	AL1G15680	non_mQTG	-	Non	69.3333	3	251.667	11	1.01015	72	11.196	246	6.1254	0.160129	6.70193	-0.432082	1.5694e-05
AT1G05785	-	non_mQTG	-	Non	95.6667	5	312.333	2	0.122519	-	-	-	-	-	-	-	-
AT1G05790	AL1G15700	non_mQTG	-	Non	469	15	1595	36	0.705705	515.4	39.7889	1545.6	23.8022	0.199482	4.01195	-0.331581	1.85288e-08
AT1G05800	AL1G15720	mQTG	1	Non	322.667	15	1093.33	24	0.472195	362.8	39.0373	909.2	26.5486	0.271375	2.35265	-0.210593	0.000392803
AT1G05805	AL1G15730	non_mQTG	-	Non	246.333	15	842.667	8	0.155907	265.2	31.6649	805.8	22.3207	0.231993	0.756606	0.0656302	0.106312
AT1G05810	AL1G15740	non_mQTG	-	Non	183.333	11	602.667	5	0.138274	152.2	37.8826	501.8	4.5162	0.0361591	3.8128	-0.205983	0.00248508
AT1G05820	AL1G15750	non_mQTG	-	Non	370.333	17	1240.67	23	0.403847	422.1	41.5346	1185.9	26.9199	0.230691	2.08745	-0.181748	0.00163559
AT1G05830	AL1G15760	non_mQTG	-	Non	706.667	24	2545.33	38	0.439584	711	89.6571	2523	58.2813	0.183188	2.43572	-0.218947	1.07934e-07
AT1G05835	AL1G15770	non_mQTG	-	Non	87.6667	4	296.333	8	0.591676	102.3	13.1558	278.7	6.10353	0.170295	4.31088	-0.349753	0.000865411
AT1G05840	AL1G15780	non_mQTG	-	-	330	11	1128	6	0.159574	285	36.708	1167	15.6378	0.104037	1.28039	-0.0542009	0.133988
AT1G05850	AL1G15790	non_mQTG	-	Non	209	33	757	5	0.0418318	230.2	44.0142	732.8	12.1645	0.0868201	0.548221	0.0849529	0.0264594
AT1G05860	AL1G15800	non_mQTG	-	Non	184.667	16	658.333	8	0.140253	235.5	36.5025	595.5	16.8527	0.182581	1.08299	-0.0174754	0.225834
AT1G05870	AL1G15810	non_mQTG	-	Non	124.333	10	445.667	13	0.362678	150.2	12.3014	404.8	18.0541	0.544567	0.885772	0.0295382	0.216024
AT1G05880	AL1G15820	non_mQTG	-	Non	311	22	1180	44	0.527119	358.7	39.2777	1129.3	77.5829	0.627397	1.01253	-0.00277365	0.260107
AT1G05890	AL1G15830	non_mQTG	-	Non	367.667	12	1417.33	9	0.194556	367.3	30.9634	1288.7	52.4501	0.4828	0.442755	0.200225	0.000207079
AT1G05894	AL1G15840	non_mQTG	-	Non	300	8	1074	17	0.593575	345.6	32.1754	1016.4	30.6953	0.324382	2.22746	-0.191771	0.000855749
AT1G05900	AL1G15860	non_mQTG	-	Non	274.333	7	886.667	13	0.574597	290.8	30.1269	852.2	41.3317	0.468147	1.35368	-0.0715992	0.0749045
AT1G05910	AL1G15870	non_mQTG	-	Non	846.667	14	2786.33	23	0.499205	850.5	72.5477	2761.5	47.7739	0.202814	2.49478	-0.224569	7.23066e-07
AT1G05920	-	non_mQTG	-	Non	198.333	13	749.667	23	0.468071	-	-	-	-	-	-	-	-
AT1G05925	-	non_mQTG	-	Non	32	2	130	4	0.492308	-	-	-	-	-	-	-	-
AT1G05930	AL1G15890	non_mQTG	-	Non	193.333	8	763.667	33	1.0443	202.8	45.7517	703.2	142.117	0.895833	1.32796	-0.0484085	0.0390355
AT1G05940	AL6G53510	non_mQTG	-	Non	432.667	16	1277.33	12	0.254045	454.3	38.8881	1252.7	18.6652	0.174065	1.56259	-0.104259	0.0445339
AT1G05950	AL1G15900	non_mQTG	-	Non	409.333	13	1474.67	28	0.597858	421.6	51.9411	1417.4	59.1056	0.338474	1.89277	-0.150668	0.000532053
AT1G05960	AL1G15910	non_mQTG	-	Non	675.667	5	2336.33	40	2.3136	809.4	60.0575	2136.6	46.7915	0.295148	10.2681	-0.450967	2.22259e-48
AT1G05970	AL1G15920	non_mQTG	-	Non	133.333	3	469.667	11	1.04093	139.5	30.1181	460.5	24.913	0.250579	4.43273	-0.333006	5.47977e-09
AT1G05990	AL1G15940	non_mQTG	-	Non	87.3333	0	365.667	6	-	109.8	14.8669	340.2	4.55868	0.098966	-	-0.765326	-
AT1G06000	AL1G15950	mQTG	2	Non	305.333	20	1002.67	14	0.213165	367.9	37.1947	934.1	21.8579	0.231454	1.19116	-0.0416213	0.160986
AT1G06010	AL1G15960	non_mQTG	-	Non	49	2	188	2	0.260638	62	5.3754	172	6.1576	0.412918	0.87297	0.0339114	0.232831
AT1G06020	AL1G15970	mQTG	3	Non	240	12	798	17	0.426065	249	47.3847	786	10.611	0.0709406	6.3263	-0.403245	1.60436e-09
AT1G06030	AL1G15980	non_mQTG	-	Non	228.667	23	761.333	25	0.326468	269.9	48.3661	717.1	15.7045	0.12221	3.34757	-0.275721	1.35855e-05
AT1G06040	AL1G15990	non_mQTG	-	Non	156.667	10	590.333	5	0.132693	155.2	28.3395	585.8	11.6574	0.108981	1.21551	-0.0418755	0.175785
AT1G06050	AL1G16000	non_mQTG	-	Non	209	20	733	20	0.28513	210.4	35.0526	719.6	18.2778	0.152461	1.91777	-0.157272	0.0110901
AT1G06060	AL1G16010	non_mQTG	-	Non	135.333	9	506.667	4	0.118713	116.6	19.1924	522.4	14.2615	0.165857	0.598109	0.118612	0.0535544
AT1G06070	AL1G16020	non_mQTG	-	Non	274.333	12	997.667	14	0.320804	344	51.1528	922	16.2272	0.118359	3.67767	-0.29763	1.6625e-06
AT1G06080	AL1G16030	non_mQTG	-	Non	191	5	727	5	0.262724	195.3	15.9169	677.7	2.0331	0.0368098	7.82891	-0.386736	0.00081127
AT1G06090	AL1G16040	non_mQTG	-	Non	192.333	10	707.667	9	0.244607	245.8	44.6127	651.2	20.9686	0.17741	1.91483	-0.153949	0.0069372
AT1G06100	AL1G16050	mQTG	1	Non	189.333	8	710.667	15	0.499531	221.8	15.8809	675.2	28.831	0.596369	1.0328	-0.00735616	0.254108
AT1G06110	AL1G16060	non_mQTG	-	Non	296	29	1015	36	0.362018	315	39.312	990	28.512	0.230769	1.7116	-0.133464	0.0134469
AT1G06120	-	non_mQTG	-	Non	187.333	10	712.667	19	0.499439	-	-	-	-	-	-	-	-
AT1G06130	AL1G16070	non_mQTG	-	Non	229.333	24	766.667	11	0.137101	251.9	36.9537	741.1	15.1926	0.139741	1.11483	-0.0229409	0.211141
AT1G06135	-	non_mQTG	-	Non	47.6667	4	162.333	1	0.0734086	-	-	-	-	-	-	-	-
AT1G06137	-	non_mQTG	-	Non	50.3333	1	156.667	5	1.60638	-	-	-	-	-	-	-	-
AT1G06140	AL1G16080	non_mQTG	-	Non	360.667	18	1316.33	27	0.41099	384.1	46.1304	1289.9	39.8579	0.257286	1.73606	-0.136473	0.00560947
AT1G06148	-	non_mQTG	-	-	55.3333	3	196.667	11	1.03164	-	-	-	-	-	-	-	-
AT1G06149	-	non_mQTG	-	Non	26.3333	1	78.6667	0	0	-	-	-	-	-	-	-	-
AT1G06150	AL1G16100	mQTG	1	Non	859	30	3110	54	0.49717	941.5	106.389	3024.5	120.375	0.352212	1.59087	-0.11202	0.000374123
AT1G06160	AL1G16120	non_mQTG	-	Non	162.667	11	572.333	19	0.49092	177.6	21.9336	533.4	13.2283	0.20081	2.86395	-0.257122	0.00114386
AT1G06170	AL1G16130	non_mQTG	-	Non	263	23	1000	31	0.354478	316.1	47.8259	943.9	28.7889	0.201586	2.23909	-0.198312	0.000386521
AT1G06180	AL1G16140	non_mQTG	-	Non	146.333	8	594.667	9	0.276836	187.3	17.9246	538.7	21.117	0.409613	0.954925	0.0114732	0.247561
AT1G06190	AL1G16170	non_mQTG	-	Non	262.667	15	943.333	18	0.334134	263.3	34.8873	927.7	47.1272	0.383396	0.888335	0.0291659	0.181035
AT1G06200	AL1G16180	non_mQTG	-	Non	134.667	2	486.333	5	0.692255	158.3	20.4207	456.7	11.6915	0.19845	4.36656	-0.350203	1.50458e-05
AT1G06210	AL1G16190	non_mQTG	-	Non	235.667	19	916.333	18	0.243648	211.8	43.9485	937.2	16.6822	0.0857831	2.49581	-0.211343	0.000772923
AT1G06220	AL1G16200	non_mQTG	-	Non	659.667	36	2304.33	15	0.11928	859.3	71.3219	2101.7	15.9729	0.0915663	1.86049	-0.111141	0.0115728
AT1G06225	-	non_mQTG	-	Non	58	3	194	3	0.298969	-	-	-	-	-	-	-	-
AT1G06230	AL1G16220	non_mQTG	-	Non	507.667	29	1793.33	29	0.283086	536.1	79.9325	1752.9	63.455	0.24279	1.25967	-0.057458	0.0636616
AT1G06240	AL1G16230	non_mQTG	-	Non	273.667	6	878.333	17	0.882796	279.4	41.4071	848.6	18.2449	0.145074	6.43029	-0.433275	1.82482e-13
AT1G06250	AL1G16240	non_mQTG	-	Non	281	6	991	5	0.236293	297.8	23.3177	737.2	17.3242	0.300128	1.12164	-0.0282814	0.210127
AT1G06260	AL1G16260	non_mQTG	-	Non	227.667	7	804.333	12	0.485229	294.5	13.4881	734.5	8.0795	0.240175	2.86187	-0.256966	0.00733896
AT1G06270	AL1G16280	non_mQTG	-	Non	239.667	18	792.333	14	0.235264	255	34.17	774	14.1642	0.136567	1.87633	-0.144453	0.0199852
AT1G06280	AL1G16290	non_mQTG	-	Non	125.667	7	495.333	7	0.253701	132.5	27.613	479.5	9.63795	0.0964491	2.86503	-0.24127	0.0021537
AT1G06290	AL1G16310	mQTG	1	Non	457.333	21	1570.67	19	0.263441	492.8	56.5734	1532.2	16.0881	0.0914634	3.18157	-0.253589	1.94368e-05
AT1G06310	AL1G16320	non_mQTG	-	Non	453.333	28	1574.67	35	0.359865	479.6	73.0431	1545.4	41.4167	0.175968	2.20452	-0.19371	3.65155e-05
AT1G06320	AL1G16330	mQTG	14	Non	126.667	3	461.333	7	0.640655	120.8	25.9116	461.2	49.9941	0.505361	1.20935	-0.0413658	0.13911
AT1G06330	AL1G16340	non_mQTG	-	Non	98.6667	7	381.333	5	0.184815	81.3	15.3901	368.7	6.59973	0.0945589	1.66566	-0.11654	0.0938239
AT1G06340	AL1G16350	non_mQTG	-	Non	88	2	317	8	1.11041	93.4	13.2161	308.6	29.8725	0.684099	1.76967	-0.106719	0.0340115
AT1G06350	AL1G16360	non_mQTG	-	Non	186.667	28	716.333	16	0.148906	219.8	28.53	677.2	35.2144	0.400616	0.462961	0.188795	0.00125425
AT1G06360	AL1G16370	non_mQTG	-	Non	185.667	5	714.333	5	0.259916	228.4	25.1697	668.6	12.1685	0.165154	2.06843	-0.1741	0.016081
AT1G06380	AL1G16390	mQTG	1	Non	167	5	598	15	0.837793	197.2	15.9929	540.8	19.4688	0.443896	2.46439	-0.200991	0.0035179
AT1G06390	AL1G16400	mQTG	18	Non	280	11	944	16	0.431433	335.8	38.1133	885.2	7.0816	0.0704846	7.82839	-0.435902	7.54429e-09
AT1G06400	AL1G16410	non_mQTG	-	Non	148	3	503	1	0.0980782	189.9	25.3137	458.1	6.04692	0.0990248	1.3954	-0.0571809	0.146373
AT1G06410	AL1G16420	non_mQTG	-	Non	543.333	19	2012.67	5	0.0710413	666.1	64.4119	1886.9	9.05712	0.0496381	1.87151	-0.0850552	0.0313765
AT1G06420	AL1G16430	non_mQTG	-	Non	127	3	539	7	0.549784	117.2	23.4634	497.8	53.6628	0.538462	1.02022	-0.00422108	0.257546
AT1G06430	AL1G16440	non_mQTG	-	Non	489.333	16	1568.67	12	0.233957	580.1	58.9382	1474.9	12.5366	0.0836614	3.52595	-0.253172	1.97244e-05
AT1G06440	AL1G16450	mQTG	10	Non	261	12	912	13	0.310033	318.3	34.7584	851.7	17.2043	0.184982	2.18869	-0.18891	0.00390354
AT1G06450	AL1G16460	non_mQTG	-	Non	238.333	12	844.667	7	0.164595	227.4	41.0002	837.6	13.1503	0.0870771	1.81872	-0.125574	0.0248798
AT1G06460	AL1G16470	non_mQTG	-	Non	200	22	658	25	0.345399	205.1	18.1719	646.9	18.372	0.320542	1.12399	-0.0291771	0.211644
AT1G06470	AL1G16480	non_mQTG	-	Non	277	14	968	9	0.183958	295.3	21.9998	946.7	13.2538	0.187919	1.06707	-0.015349	0.240328
AT1G06475	-	non_mQTG	-	Non	62.3333	5	219.667	4	0.227011	-	-	-	-	-	-	-	-
AT1G06490	AL1G16510	non_mQTG	-	Non	1260.33	42	4616.67	12	0.077999	1411.7	150.346	4384.3	70.1488	0.150235	0.612356	0.0959204	0.000508745
AT1G06500	AL1G16520	non_mQTG	-	Non	91.6667	6	319.333	13	0.621955	77.5	20.2817	327.5	22.5648	0.263279	1.94745	-0.157569	0.0132234
AT1G06510	AL1G16540	non_mQTG	-	Non	192.333	12	641.667	18	0.44961	222.4	27.3107	587.6	27.9698	0.387622	1.46466	-0.0940391	0.0588208
AT1G06515	AL1G16530	non_mQTG	-	Non	33	4	138	0	0	51.2	2.06336	116.8	1.00448	0.2134	-	0.327423	-
AT1G06520	AL1G16550	non_mQTG	-	Non	392	17	1366	19	0.32073	470.1	56.1299	1281.9	42.9436	0.28057	1.46083	-0.0943257	0.026611
AT1G06530	AL1G16560	mQTG	1	Non	201	8	771	17	0.553988	209.1	27.3712	756.9	37.2395	0.375859	1.56188	-0.103633	0.0319323
AT1G06540	AL1G16570	non_mQTG	-	Non	91.6667	6	286.333	6	0.32014	114.7	15.3239	260.3	9.21462	0.26497	1.663	-0.124484	0.0789109
AT1G06550	AL1G16580	mQTG	4	Non	258.333	15	905.667	13	0.247209	355.2	28.5936	799.8	19.3552	0.300621	1.28034	-0.0606223	0.130745
AT1G06560	AL1G16590	non_mQTG	-	Non	415	13	1385	29	0.668425	462.1	46.2562	1334.9	52.4616	0.392607	1.96691	-0.159046	0.000521178
AT1G06570	AL1G16600	mQTG	5	Non	326	17	1096	13	0.227458	361.7	61.9592	973.3	17.7141	0.106246	2.67474	-0.211	0.000143512
AT1G06580	AL1G16610	non_mQTG	-	Non	331.667	17	1171.33	36	0.599618	353.8	41.9607	1146.2	56.393	0.41484	1.57569	-0.105876	0.0123806
AT1G06590	AL1G16620	mQTG	1	Non	628	26	2123	31	0.352694	724.8	63.8549	2023.2	41.071	0.23042	1.85373	-0.152431	0.00124898
AT1G06620	AL1G16630	mQTG	13	Non	250.333	20	847.667	30	0.442981	258.6	83.2692	791.4	126.307	0.495652	0.988887	0.002679	0.257698
AT1G06630	-	non_mQTG	-	Non	330.667	27	1103.33	55	0.610496	-	-	-	-	-	-	-	-
AT1G06640	AL1G16640	non_mQTG	-	Non	244.667	22	865.333	23	0.295595	264.4	41.7488	839.6	39.2093	0.295757	1.11316	-0.0267948	0.189282
AT1G06645	AL1G16650	non_mQTG	-	Non	245.667	18	855.333	29	0.462739	299.9	38.5971	792.1	32.9514	0.323232	1.88715	-0.156475	0.00393407
AT1G06650	AL1G16660	non_mQTG	-	Non	241.333	14	868.667	21	0.416731	307.6	38.8499	799.4	41.4089	0.410135	1.4073	-0.0840576	0.0492477
AT1G06660	AL1G16670	non_mQTG	-	Non	321	10	1125	22	0.627733	338.7	54.5307	1104.3	28.4909	0.160248	4.21073	-0.344325	6.10645e-11
AT1G06670	AL1G16680	non_mQTG	-	Non	1036.33	46	3694.67	59	0.359765	1088.7	96.7854	3618.3	160.291	0.498313	0.774454	0.0616097	0.0214128
AT1G06680	AL1G16690	non_mQTG	-	Non	186	2	606	6	0.920792	220.1	11.4012	568.9	3.01517	0.102317	11.3438	-0.540851	3.36651e-06
AT1G06690	AL1G16700	non_mQTG	-	Non	268.667	17	865.333	7	0.127844	336.5	35.4671	794.5	13.1887	0.157495	1.10732	-0.0206055	0.218007
AT1G06700	AL1G16710	non_mQTG	-	Non	246.667	13	839.333	7	0.158245	292.1	27.3698	790.9	3.47996	0.0469584	4.23498	-0.237196	0.00353518
AT1G06710	AL1G16720	non_mQTG	-	Non	636	44	2358	47	0.28811	670.6	67.3282	2320.4	41.0711	0.176295	1.75108	-0.137597	0.00267544
AT1G06720	AL1G16730	non_mQTG	-	Non	719.667	53	2724.33	58	0.289083	729.6	76.7539	2711.4	116.319	0.407795	0.722107	0.0799391	0.0130901
AT1G06730	AL1G16740	mQTG	1	Non	339	31	1128	29	0.281143	355.8	37.6081	1105.2	28.5142	0.244087	1.23383	-0.0520992	0.129886
AT1G06750	-	non_mQTG	-	Non	348.333	16	1232.67	20	0.353231	-	-	-	-	-	-	-	-
AT1G06760	AL1G16770	non_mQTG	-	Non	204	23	621	29	0.414199	221.9	34.3279	600.1	22.7438	0.24499	1.90307	-0.15918	0.00831296
AT1G06770	AL1G16780	non_mQTG	-	Non	275.333	13	990.667	28	0.598613	277.7	33.1852	790.3	53.1082	0.562343	1.34585	-0.0674891	0.0665892
AT1G06780	AL1G16790	non_mQTG	-	Non	391.333	13	1417.67	21	0.445911	416.3	39.6734	1350.7	25.2581	0.196222	2.53732	-0.228651	0.000148236
AT1G06790	AL1G16800	non_mQTG	-	Non	135	6	480	0	0	151.1	17.2707	460.9	11.1999	0.212598	-	0.393384	-
AT1G06800	AL1G16810	non_mQTG	-	Non	356.667	18	1191.33	20	0.332649	315.7	70.1801	1094.3	10.0676	0.0413855	7.74546	-0.40086	3.78905e-12
AT1G06810	-	non_mQTG	-	-	141.333	8	467.667	20	0.755524	-	-	-	-	-	-	-	-
AT1G06820	AL1G16820	mQTG	1	Non	408.333	11	1379.67	19	0.511213	426	46.8174	1344	30.5088	0.206551	2.65059	-0.238787	1.73589e-05
AT1G06830	AL1G16840	non_mQTG	-	Non	66.6667	4	233.333	6	0.428571	74.1	13.6863	222.9	1.00305	0.0243638	20.467	-0.531716	3.80556e-05
AT1G06840	AL1G16850	non_mQTG	-	Non	658.333	20	2203.67	19	0.283807	748.3	63.381	2104.7	21.6784	0.121606	2.77751	-0.232318	2.30192e-05
AT1G06850	AL1G16860	non_mQTG	-	Non	227.333	15	786.667	17	0.327514	197.7	45.2535	786.3	19.343	0.107471	2.65147	-0.231807	0.000181766
AT1G06870	AL1G16890	non_mQTG	-	Non	252.667	12	851.333	25	0.618311	263	30.3239	829	13.1811	0.137901	4.79283	-0.372697	3.15063e-07
AT1G06890	AL1G16910	non_mQTG	-	Non	255	7	819	0	0	335.6	18.7936	735.4	1.02956	0.025	-	0.0519372	-
AT1G06900	AL1G16920	non_mQTG	-	Non	637.667	15	2437.33	29	0.505808	832.7	60.6206	2236.3	27.0592	0.166209	4.33123	-0.350477	2.25423e-11
AT1G06910	AL1G16930	non_mQTG	-	Non	247.667	5	925.333	11	0.588833	237.1	31.8188	923.9	35.9397	0.289866	1.94775	-0.157091	0.00329071
AT1G06920	AL1G16940	non_mQTG	-	Non	199.667	4	748.333	13	0.867149	235.2	27.2832	637.8	56.3177	0.761207	1.57447	-0.0910563	0.0226547
AT1G06923	AL1G16950	non_mQTG	-	Non	100.333	1	412.667	5	1.21567	118.6	9.49986	391.4	15.4212	0.491885	3.08014	-0.214532	0.00262344
AT1G06925	-	non_mQTG	-	Non	104.667	7	327.333	6	0.274076	-	-	-	-	-	-	-	-
AT1G06930	AL1G16960	mQTG	36	Non	131	4	379	5	0.432058	166.9	14.9042	334.1	18.743	0.628219	0.993982	0.00148994	0.267731
AT1G06950	AL1G16990	non_mQTG	-	Non	711	40	2340	22	0.167115	838.6	72.3712	2200.4	20.6838	0.108922	1.92442	-0.132564	0.00447385
AT1G06960	-	non_mQTG	-	Non	141.333	7	548.667	13	0.478389	-	-	-	-	-	-	-	-
AT1G06970	AL1G17010	non_mQTG	-	Non	573.333	25	1916.67	15	0.179478	644.6	84.9583	1842.4	26.1621	0.107739	1.94843	-0.139561	0.00164936
AT1G06980	AL1G17020	non_mQTG	-	Non	121.333	7	388.667	6	0.267581	143.1	11.677	360.9	7.10973	0.241422	1.40776	-0.0830934	0.149033
AT1G06990	AL1G17030	non_mQTG	-	Non	238	20	845	17	0.239408	260.5	41.8623	780.5	24.5077	0.195395	1.45191	-0.090201	0.0545209
AT1G07000	-	non_mQTG	-	Non	406	22	1394	21	0.27801	-	-	-	-	-	-	-	-
AT1G07010	AL1G17070	mQTG	4	Non	270	8	933	10	0.361736	293.5	27.9412	873.5	28.6508	0.344538	1.21904	-0.0492861	0.145326
AT1G07020	AL1G17080	non_mQTG	-	Non	95	3	349	10	0.907354	114.5	18.1254	326.5	20.896	0.404296	2.89136	-0.233729	0.000448668
AT1G07025	-	non_mQTG	-	Non	109.667	3	391.333	13	1.21437	-	-	-	-	-	-	-	-
AT1G07030	AL1G17140	non_mQTG	-	Non	223.333	10	757.667	6	0.176859	265	36.994	713	9.5542	0.0959885	2.32321	-0.169746	0.00890518
AT1G07040	AL1G17150	non_mQTG	-	Non	266	8	850	9	0.352059	282	55.4976	831	21.3567	0.130589	2.92343	-0.251526	1.35862e-05
AT1G07050	AL1G17160	non_mQTG	-	Non	115	6	473	10	0.405215	111.4	12.0535	470.6	13.2709	0.260628	1.51377	-0.100963	0.101373
AT1G07060	-	mQTG	2	Non	156.667	8	545.333	9	0.323197	-	-	-	-	-	-	-	-
AT1G07070	AL1G17190	non_mQTG	-	Non	77	6	262	5	0.244911	92.3	12.0544	243.7	0	0	-	-0.454545	0.00112537
AT1G07080	AL1G17200	non_mQTG	-	-	177.667	8	620.333	13	0.465408	190.6	28.8378	604.4	18.3738	0.200925	2.55045	-0.229868	0.000874931
AT1G07090	AL1G17210	mQTG	4	Non	143	7	448	1	0.0455995	159	22.1805	429	3.003	0.0501792	1.05516	-0.00575526	0.2565
AT1G07110	AL1G17230	non_mQTG	-	Non	513.333	11	1721.67	6	0.162633	531.9	49.8922	1697.1	22.7411	0.142857	1.19668	-0.0398462	0.150865
AT1G07120	AL1G17240	non_mQTG	-	Non	256	7	923	12	0.475468	330.2	28.001	842.8	38.0103	0.53184	1.26286	-0.0557637	0.116616
AT1G07130	AL1G17250	non_mQTG	-	CNVs	120.333	4	362.667	12	0.995404	131.1	15.4305	342.9	14.4018	0.356839	3.21428	-0.267241	0.000604932
AT1G07135	AL1G17260	non_mQTG	-	Non	117.667	6	350.333	13	0.72772	140.7	8.41386	294.3	12.3606	0.702341	1.47485	-0.0892203	0.125919
AT1G07140	-	non_mQTG	-	Non	140.333	8	546.667	5	0.160442	-	-	-	-	-	-	-	-
AT1G07150	-	mQTG	4	Non	335.333	15	1164.67	30	0.575844	-	-	-	-	-	-	-	-
AT1G07160	-	non_mQTG	-	Non	275.333	22	867.667	22	0.317326	-	-	-	-	-	-	-	-
AT1G07170	-	non_mQTG	-	Non	69.6667	9	263.333	2	0.0587904	-	-	-	-	-	-	-	-
AT1G07175	-	non_mQTG	-	Non	52	6	164	2	0.105691	-	-	-	-	-	-	-	-
AT1G07180	AL1G17330	non_mQTG	-	Non	357.333	10	1175.67	13	0.395123	356.6	59.8731	1170.4	15.6834	0.0798094	4.96291	-0.357646	1.29948e-09
AT1G07190	-	non_mQTG	-	Non	36.3333	0	128.667	4	-	-	-	-	-	-	-	-	-
AT1G07200	AL1G17340	mQTG	1	Non	674.667	17	2265.33	41	0.718277	790.3	118.071	2140.7	68.9305	0.215529	4.1311	-0.338287	4.90358e-23
AT1G07210	AL1G17350	non_mQTG	-	Non	158.667	12	627.333	12	0.252922	212.9	26.3783	570.1	16.3049	0.230831	1.61782	-0.118003	0.0488654
AT1G07220	AL1G17360	non_mQTG	-	Non	325.667	16	1198.33	25	0.424635	359.5	36.8488	1161.5	23.3462	0.196098	2.4662	-0.221913	0.000363008
AT1G07230	-	non_mQTG	-	Non	357.667	36	1244.33	12	0.0958121	-	-	-	-	-	-	-	-
AT1G07240	AL1G17390	non_mQTG	-	-	340	9	1103	20	0.685001	388.3	78.2036	1045.7	37.9589	0.180238	4.57826	-0.362881	2.96392e-16
AT1G07250	AL1G17400	non_mQTG	-	CNVs	336	17	1104	24	0.429668	394.9	66.5012	1042.1	23.343	0.133017	4.02193	-0.325549	1.35781e-09
AT1G07260	AL1G17410	non_mQTG	-	CNVs	336.333	17	1094.67	27	0.487981	396.5	65.1846	1031.5	31.667	0.18674	3.26928	-0.286672	1.94734e-08
AT1G07270	AL1G17420	non_mQTG	-	Non	345.333	9	1172.67	42	1.37427	360.1	50.0899	1139.9	48.9017	0.308411	4.78006	-0.329531	8.79402e-17
AT1G07280	AL1G17430	mQTG	1	Non	368.333	38	1290.67	19	0.142691	447.8	76.7977	1187.2	41.4333	0.203499	0.926763	0.0171102	0.20458
AT1G07290	AL1G17440	non_mQTG	-	Non	254.667	6	873.333	15	0.729008	304	44.5056	812	14.1288	0.118852	7.87498	-0.473321	8.93103e-15
AT1G07300	AL1G17450	non_mQTG	-	Non	92	13	295	6	0.143937	115.6	15.3748	268.4	4.05284	0.113534	1.75089	-0.107177	0.105767
AT1G07310	AL1G17460	non_mQTG	-	Non	262	10	797	14	0.460226	311.8	37.5407	735.2	12.1308	0.137043	4.33253	-0.339113	2.10277e-06
AT1G07320	AL1G17470	non_mQTG	-	Non	207.667	12	641.333	6	0.161902	219	44.2599	627	13.167	0.103909	1.68071	-0.104051	0.0391248
AT1G07330	AL1G17480	non_mQTG	-	Non	438.333	40	1619.67	66	0.446542	421.3	75.7919	1579.7	95.5718	0.336298	1.30851	-0.0649281	0.0338807
AT1G07340	AL1G17490	non_mQTG	-	Non	339.667	14	1157.33	19	0.398309	436.1	38.9873	1057.9	34.276	0.362416	1.54369	-0.107911	0.0272293
AT1G07350	-	non_mQTG	-	Non	280.333	22	868.667	40	0.586758	-	-	-	-	-	-	-	-
AT1G07360	AL1G17510	non_mQTG	-	Non	324.667	29	1121.33	18	0.179712	393.1	57.314	1049.9	21.313	0.139232	1.66913	-0.111914	0.0192881
AT1G07370	AL1G17520	non_mQTG	-	Non	171.667	14	620.333	1	0.0197666	178.3	26.6915	610.7	0	0	-	-0.0666667	0.0631989
AT1G07380	AL1G17530	non_mQTG	-	Non	525	58	1815	26	0.129667	597.5	70.9232	1730.5	29.9377	0.145746	1.06198	-0.0127026	0.224939
AT1G07390	AL1G17550	mQTG	2	Non	712	24	2540	47	0.54895	802.5	82.176	2299.5	88.3008	0.375	1.8225	-0.144008	7.65247e-05
AT1G07400	AL2G16910	non_mQTG	-	Non	99.3333	9	374.667	7	0.206208	104	41.9536	358	14.3916	0.0996529	2.26733	-0.182082	0.00360386
AT1G07410	AL1G17560	non_mQTG	-	Non	147	7	498	7	0.295181	121.4	18.9627	520.6	0	0	-	-0.5	1.75437e-05
AT1G07420	AL1G17570	non_mQTG	-	Non	175.333	22	625.667	6	0.0764276	179.9	20.7245	618.1	4.01765	0.0564236	1.40683	-0.0519048	0.164374
AT1G07430	AL1G17580	non_mQTG	-	Non	297	21	1032	19	0.260382	353.8	61.5612	939.2	28.4578	0.174138	1.95722	-0.158869	0.00174923
AT1G07440	AL1G17590	non_mQTG	-	-	188	4	613	10	0.766721	197.7	29.4573	600.3	19.93	0.222819	3.6951	-0.310741	2.24343e-06
AT1G07450	-	non_mQTG	-	Non	184.333	12	598.667	15	0.384883	-	-	-	-	-	-	-	-
AT1G07460	-	non_mQTG	-	Non	171.333	8	605.667	7	0.247523	-	-	-	-	-	-	-	-
AT1G07470	-	non_mQTG	-	Non	248	11	880	6	0.153719	-	-	-	-	-	-	-	-
AT1G07473	AL1G17630	non_mQTG	-	CNVs	85.3333	1	292.667	7	2.041	104.2	13.2751	270.8	18.8477	0.546311	4.93034	-0.288261	1.3914e-06
AT1G07476	-	non_mQTG	-	CNVs	127	5	422	14	0.842654	-	-	-	-	-	-	-	-
AT1G07480	AL1G17650	non_mQTG	-	Non	246.333	2	881.667	14	1.95577	299.2	39.6739	825.8	17.2592	0.157617	16.091	-0.571851	1.49307e-37
AT1G07485	-	non_mQTG	-	Non	57.3333	2	245.667	7	0.816825	-	-	-	-	-	-	-	-
AT1G07490	-	non_mQTG	-	Non	72.6667	4	251.333	5	0.361406	-	-	-	-	-	-	-	-
AT1G07500	-	non_mQTG	-	Non	54	3	171	10	1.05263	-	-	-	-	-	-	-	-
AT1G07510	AL1G17690	non_mQTG	-	Non	560.333	15	1881.67	19	0.377195	605.1	101.838	1833.9	40.1624	0.130125	3.21184	-0.275991	1.53549e-10
AT1G07520	AL1G17700	mQTG	2	Non	443.333	16	1644.67	15	0.252711	509.6	70.7834	1560.4	30.4278	0.140389	2.18088	-0.183234	0.000211298
AT1G07530	AL1G17710	non_mQTG	-	Non	499	18	1811	14	0.214308	553.8	60.6411	1711.2	32.855	0.175342	1.43556	-0.0860947	0.0387621
AT1G07540	AL1G17720	non_mQTG	-	Non	432	35	1461	56	0.473101	420.1	57.9738	1463.9	28.8388	0.142754	3.21643	-0.283188	1.34704e-07
AT1G07550	AL1G17730	non_mQTG	-	Non	562.667	51	2032.33	79	0.428858	493.5	47.0305	1570.5	71.3007	0.47639	1.02175	-0.00514057	0.252374
AT1G07560	AL1G17740	mQTG	5	Non	587.333	35	2028.67	67	0.554218	678.4	90.0915	1934.6	68.6783	0.267319	2.51114	-0.224298	7.99565e-09
AT1G07570	AL1G17750	non_mQTG	-	Non	295.667	8	979.333	10	0.377383	282.2	51.1629	947.8	30.14	0.1754	2.12188	-0.184843	0.000636988
AT1G07590	AL1G17770	mQTG	5	Non	354.333	48	1250.67	30	0.177072	460.8	70.7789	1141.2	22.824	0.130208	1.93817	-0.140777	0.0032034
AT1G07600	-	mQTG	1	Non	23	3	115	1	0.0666667	-	-	-	-	-	-	-	-
AT1G07610	AL1G17790	mQTG	4	Non	23.6667	3	114.333	2	0.137998	51.2	5.46816	83.8	1.0056	0.11236	3.62514	-0.244665	0.0747101
AT1G07615	AL1G17800	mQTG	3	Non	335.667	17	1146.33	13	0.223919	385	59.0205	1031	25.4657	0.161122	1.77232	-0.131915	0.00782156
AT1G07620	AL1G17810	non_mQTG	-	Non	342.667	28	1316.33	56	0.520638	442.1	56.0141	1189.9	70.0851	0.464878	1.59846	-0.110873	0.00484598
AT1G07630	AL1G17820	non_mQTG	-	Non	445.333	14	1543.67	9	0.185458	449	66.4969	1537	15.0626	0.0661715	2.83802	-0.206622	0.000132335
AT1G07640	AL1G17830	non_mQTG	-	Non	232.667	10	787.333	14	0.413717	264.8	34.2651	731.2	18.28	0.193199	2.62424	-0.235442	0.000453974
AT1G07645	AL1G17850	mQTG	3	Non	92	9	322	6	0.190476	118.5	17.7631	292.5	3.01275	0.0687125	3.93066	-0.254988	0.00932241
AT1G07650	AL1G17840	non_mQTG	-	Non	685	40	2378	20	0.144029	826.3	100.891	2206.7	62.8909	0.233415	0.802112	0.0506581	0.0637403
AT1G07660	-	mQTG	4	Non	76	16	236	3	0.0603814	-	-	-	-	-	-	-	-
AT1G07670	AL1G17870	mQTG	52	Non	728	33	2458	25	0.224376	838.6	119.501	2329.4	17.0046	0.0512281	5.32389	-0.306463	2.90455e-12
AT1G07680	AL1G17880	non_mQTG	-	Non	107	12	352	25	0.633286	121.4	16.7532	331.6	29.7114	0.649275	1.17472	-0.0362343	0.181513
AT1G07690	-	mQTG	4	Non	130.333	6	409.667	17	0.90141	-	-	-	-	-	-	-	-
AT1G07700	-	mQTG	6	Non	138	6	516	12	0.534884	-	-	-	-	-	-	-	-
AT1G07705	AL1G17910	non_mQTG	-	Non	412	19	1433	18	0.272377	441.7	29.4172	1400.3	26.3256	0.282282	1.05862	-0.0142172	0.235866
AT1G07710	AL1G17920	mQTG	1	Non	375.333	32	1256.67	16	0.149337	460.7	49.7556	1165.3	19.6936	0.156481	1.26324	-0.0497652	0.125234
AT1G07720	AL1G17930	non_mQTG	-	Non	305.667	20	1131.33	6	0.0810548	394.4	47.0519	1039.6	18.193	0.146689	0.77588	0.0480724	0.119132
AT1G07725	AL1G17940	non_mQTG	-	Non	422	31	1426	39	0.372302	501.8	64.2304	1337.2	41.3195	0.241406	1.95564	-0.165674	0.000507837
AT1G07730	AL1G17950	non_mQTG	-	Non	306.333	16	863.667	26	0.57637	349.3	46.1425	817.7	30.2549	0.280091	2.47833	-0.223028	6.62181e-05
AT1G07740	AL1G17960	non_mQTG	-	Non	291	7	1089	22	0.839827	340.1	43.0907	1036.9	30.2775	0.230466	4.47289	-0.345942	2.23875e-11
AT1G07745	AL1G17970	non_mQTG	-	Non	228	14	741	18	0.395604	230.6	31.4308	555.4	29.5473	0.390315	1.36767	-0.0779441	0.0796137
AT1G07747	AL1G18020	mQTG	9	Non	63.6667	7	224.333	9	0.364891	70.6	17.9889	214.4	21.3757	0.391287	1.082	-0.0194816	0.229981
AT1G07750	AL1G18030	non_mQTG	-	Non	252.333	11	818.667	7	0.196143	227.9	33.1139	840.1	22.6827	0.185822	0.92901	0.0176361	0.225886
AT1G07770	-	non_mQTG	-	Non	84.6667	1	308.333	1	0.274595	-	-	-	-	-	-	-	-
AT1G07780	AL6G15480	mQTG	1	CNVs	191	8	637	8	0.299843	192.2	38.7091	632.8	25.6917	0.201589	1.50668	-0.101066	0.0427244
AT1G07790	AL1G18070	mQTG	1	Non	97.6667	7	349.333	5	0.1997	120.2	25.867	323.8	3.01134	0.0432156	6.13563	-0.31239	0.000543688
AT1G07795	AL1G18080	non_mQTG	-	Non	86.3333	3	270.667	0	0	75.3	23.6517	278.7	2.00664	0.0229226	-	0.0782061	-
AT1G07810	AL1G18090	non_mQTG	-	Non	729.333	26	2456.67	28	0.319716	928.8	163.933	2254.2	33.813	0.0849858	5.22117	-0.347527	2.05688e-21
AT1G07820	-	mQTG	21	Non	76	3	236	0	0	-	-	-	-	-	-	-	-
AT1G07830	AL1G18110	non_mQTG	-	Non	95.6667	0	339.333	1	-	100.4	15.6222	328.6	4.04178	0.0790488	-	-0.794458	-
AT1G07840	AL1G18120	non_mQTG	-	Non	195.667	7	743.333	7	0.263229	203.8	25.8418	729.2	37.8455	0.409306	0.682825	0.0942389	0.0520263
AT1G07850	AL1G18130	non_mQTG	-	-	377	16	1249	18	0.339572	390.5	78.881	1229.5	13.0327	0.0524752	6.80911	-0.387619	6.48915e-13
AT1G07860	AL1G18140	non_mQTG	-	Non	96.6667	12	311.333	13	0.336367	108.4	26.2111	287.6	10.2386	0.147229	2.77338	-0.239104	0.00251514
AT1G07870	-	non_mQTG	-	Non	363.667	22	1253.33	23	0.303349	-	-	-	-	-	-	-	-
AT1G07880	AL1G18160	non_mQTG	-	Non	229	3	863	9	0.79606	254.9	47.5898	834.1	13.1788	0.0846277	10.8333	-0.533132	1.17153e-20
AT1G07885	-	non_mQTG	-	-	29	2	94	3	0.462766	-	-	-	-	-	-	-	-
AT1G07890	AL1G18170	mQTG	5	Non	168	6	585	3	0.14359	174	28.71	573	8.0793	0.0854545	1.77676	-0.113723	0.0555837
AT1G07900	AL1G18180	non_mQTG	-	Non	122	7	451	8	0.309154	150.7	38.8957	419.3	19.6232	0.181325	2.26528	-0.198002	0.00166291
AT1G07901	-	non_mQTG	-	Non	32	4	121	6	0.396694	-	-	-	-	-	-	-	-
AT1G07910	AL1G18200	non_mQTG	-	Non	734.667	18	2580.33	59	0.933241	737.6	85.5616	2475.4	59.4096	0.206897	4.72065	-0.356431	6.08082e-23
AT1G07920	-	non_mQTG	-	Non	301.333	6	1048.67	0	0	-	-	-	-	-	-	-	-
AT1G07930	-	non_mQTG	-	Non	300.333	17	1049.67	1	0.0168307	-	-	-	-	-	-	-	-
AT1G07940	-	non_mQTG	-	Non	301.333	10	1048.67	1	0.0287349	-	-	-	-	-	-	-	-
AT1G07950	AL1G18280	non_mQTG	-	Non	107	11	358	5	0.135856	140	23.716	319	5.0721	0.0938607	2.12535	-0.136313	0.0460767
AT1G07960	AL1G18290	non_mQTG	-	Non	93.6667	1	347.333	7	1.88772	121.7	13.0949	316.3	5.0608	0.148699	18.1126	-0.596256	1.16369e-13
AT1G07970	AL1G18300	non_mQTG	-	Non	486.667	10	1595.33	28	0.854158	543.2	50.4633	1523.8	41.7521	0.294941	3.38419	-0.284075	2.03213e-09
AT1G07980	AL1G18310	non_mQTG	-	Non	127.667	6	493.333	10	0.431306	156.5	18.1383	461.5	24.4134	0.456428	1.23828	-0.0512662	0.154036
AT1G07985	AL1G18320	non_mQTG	-	-	93	3	342	7	0.634503	82.7	12.2313	349.3	3.00398	0.0581474	9.50065	-0.502828	2.33846e-05
AT1G07990	AL1G18330	non_mQTG	-	Non	509	20	1900	41	0.549184	603.1	45.5944	1799.9	29.3384	0.215608	3.18588	-0.280602	4.58025e-07
AT1G08000	-	non_mQTG	-	-	211.333	9	715.667	16	0.52497	-	-	-	-	-	-	-	-
AT1G08005	-	non_mQTG	-	Non	31.6667	3	136.333	6	0.464548	-	-	-	-	-	-	-	-
AT1G08010	AL1G18350	non_mQTG	-	Non	207.667	15	704.333	11	0.216217	195.6	37.3792	701.4	38.7173	0.288854	0.707988	0.0857153	0.0512613
AT1G08030	AL1G18360	non_mQTG	-	Non	332	31	1171	13	0.118895	412.9	46.2448	1087.1	30.1127	0.247321	0.644014	0.0989099	0.0259397
AT1G08032	-	non_mQTG	-	-	21	1	90	4	0.933333	-	-	-	-	-	-	-	-
AT1G08035	AL1G18370	non_mQTG	-	Non	82.6667	1	295.333	8	2.23928	89.8	4.15774	243.2	10.3117	0.915767	3.22565	-0.176236	0.0159031
AT1G08040	AL1G18380	non_mQTG	-	Non	241.667	8	907.333	5	0.166468	260.6	20.1183	885.4	11.0675	0.161917	1.13611	-0.0297265	0.213783
AT1G08050	AL1G18400	mQTG	1	Non	451	25	1475	14	0.171227	488.1	56.2779	1434.9	38.7423	0.234172	0.813469	0.0487525	0.109277
AT1G08060	AL1G18410	non_mQTG	-	Non	1354.67	23	4651.33	98	1.24095	1539.8	125.802	4421.2	252.008	0.697674	2.12701	-0.142893	8.10925e-12
AT1G08065	AL1G18420	non_mQTG	-	Non	173.667	4	660.333	16	1.05199	203.4	21.6011	627.6	23.6605	0.354991	3.65184	-0.27725	4.76817e-06
AT1G08070	AL1G18430	mQTG	1	Non	476	13	1750	39	0.816	547.1	78.6183	1675.9	42.2327	0.175365	5.58465	-0.400539	4.64574e-23
AT1G08080	AL1G18440	non_mQTG	-	Non	174.333	9	653.667	8	0.237067	218.3	22.0046	606.7	18.019	0.294643	1.0855	-0.0203794	0.227979
AT1G08090	AL1G18450	non_mQTG	-	CNVs	371	18	1222	5	0.0843335	422.8	62.2362	1167.2	17.1578	0.0998641	1.00758	-0.00128127	0.265948
AT1G08100	AL1G18460	non_mQTG	-	CNVs	361.667	23	1207.33	10	0.130243	401	77.1123	1165	35.5325	0.158606	0.943561	0.0124081	0.223179
AT1G08110	-	non_mQTG	-	Non	155	3	553	8	0.747438	-	-	-	-	-	-	-	-
AT1G08120	-	non_mQTG	-	Non	57.6667	2	206.333	4	0.558966	-	-	-	-	-	-	-	-
AT1G08125	AL1G18500	non_mQTG	-	Non	216.333	6	752.667	8	0.38323	235.2	26.9304	709.8	21.7909	0.268122	1.64781	-0.124173	0.0340081
AT1G08130	AL1G18510	non_mQTG	-	Non	536.667	26	1836.33	39	0.438374	623.2	76.8406	1746.8	26.202	0.121655	4.39893	-0.345717	4.59425e-12
AT1G08135	AL1G18520	mQTG	1	Non	521.667	20	1869.33	42	0.586038	597.5	77.1372	1787.5	68.8187	0.298218	2.35384	-0.205916	2.23399e-07
AT1G08140	AL1G18530	mQTG	6	Non	534.333	30	1922.67	21	0.194539	632.9	52.5307	1821.1	91.6013	0.606024	0.40143	0.223773	1.12633e-07
AT1G08150	AL1G18550	non_mQTG	-	Non	544.667	22	1903.33	26	0.338195	593.1	58.4797	1827.9	65.0732	0.361055	1.06207	-0.0149834	0.21496
AT1G08160	AL1G18560	non_mQTG	-	CNVs	157.333	4	508.667	8	0.618611	168	18.4968	495	7.0785	0.129882	5.22619	-0.389896	3.48829e-05
AT1G08165	-	non_mQTG	-	Non	31	1	113	7	1.92035	-	-	-	-	-	-	-	-
AT1G08170	AL1G18580	mQTG	4	Non	163.667	9	568.333	14	0.447964	158	26.7178	454	8.626	0.11236	4.81811	-0.364636	1.22946e-05
AT1G08180	AL1G18590	non_mQTG	-	Non	71.3333	0	264.667	1	-	77.3	6.99565	255.7	7.671	0.331492	-	-0.476977	-
AT1G08190	AL1G18600	non_mQTG	-	Non	646.333	19	2296.67	26	0.385104	716.1	64.091	2214.9	15.0613	0.0759777	5.82309	-0.387495	1.55801e-11
AT1G08200	AL1G18610	non_mQTG	-	Non	256.667	13	913.333	4	0.0864683	287	38.745	880	2.024	0.017037	5.89009	-0.185649	0.00324803
AT1G08210	AL1G18620	mQTG	1	Non	351	11	1128	5	0.141441	380.7	51.2803	1095.3	13.1436	0.0890869	1.77343	-0.108483	0.0267217
AT1G08220	AL1G18630	non_mQTG	-	Non	186	8	639	11	0.400235	206.3	26.5921	615.7	21.4879	0.270753	1.70161	-0.132027	0.0280343
AT1G08230	-	non_mQTG	-	Non	317.333	19	1038.67	25	0.402	-	-	-	-	-	-	-	-
AT1G08250	-	non_mQTG	-	CNVs	299	11	943	10	0.288248	-	-	-	-	-	-	-	-
AT1G08260	AL1G18660	mQTG	1	Non	1363.67	32	5122.33	30	0.249581	1428.7	121.725	5048.3	54.5216	0.126761	2.09307	-0.174523	5.37125e-06
AT1G08270	-	non_mQTG	-	Non	89.3333	3	309.667	5	0.480804	-	-	-	-	-	-	-	-
AT1G08280	AL1G18680	non_mQTG	-	Non	256.333	22	940.667	14	0.17341	309.9	45.7103	869.1	20.8584	0.162712	1.39456	-0.0755522	0.0753814
AT1G08290	AL1G18690	mQTG	1	Non	203.667	8	810.333	13	0.408422	228.5	29.1794	746.5	22.9922	0.24119	2.06229	-0.178345	0.00470456
AT1G08300	-	non_mQTG	-	Non	486.333	12	1754.67	48	1.10866	-	-	-	-	-	-	-	-
AT1G08310	AL1G18720	non_mQTG	-	Non	205.333	7	751.667	10	0.390244	237.8	32.0554	695.2	27.7385	0.295994	1.6509	-0.124334	0.0230927
AT1G08315	AL1G18730	non_mQTG	-	Non	246.333	5	731.667	6	0.404009	258.7	35.1832	692.3	10.1076	0.107353	4.17705	-0.322284	1.74557e-05
AT1G08320	AL1G18740	non_mQTG	-	Non	328	18	1118	6	0.0977937	384.8	33.1313	1055.2	5.06496	0.0557491	2.18042	-0.117396	0.0389486
AT1G08340	AL1G18750	mQTG	4	Non	210.667	10	785.333	13	0.348727	248.1	31.0373	744.9	13.1847	0.141487	3.06024	-0.267069	0.00030395
AT1G08350	AL1G18760	non_mQTG	-	Non	393	9	1377	24	0.761075	494.9	64.0401	1272.1	44.0147	0.267388	3.87992	-0.319936	5.54312e-13
AT1G08360	AL1G18770	non_mQTG	-	Non	135.333	5	515.667	1	0.0524887	135.2	22.7136	512.8	3.99984	0.0464286	1.13573	-0.0169353	0.231971
AT1G08370	AL1G18780	non_mQTG	-	Non	254.333	18	849.667	8	0.133037	268.6	19.0437	832.4	19.3117	0.327221	0.438278	0.195801	0.00502037
AT1G08380	AL1G18790	non_mQTG	-	Non	102.667	4	320.333	1	0.0801249	104	20.4256	268	15.0616	0.286151	0.339034	0.224423	0.000661585
AT1G08390	AL1G18800	non_mQTG	-	Non	95.3333	6	318.667	10	0.498605	117.7	14.2652	290.3	13.4119	0.381188	1.77271	-0.140417	0.050224
AT1G08400	AL1G18810	non_mQTG	-	Non	530.333	10	1884.67	29	0.816042	531.1	63.254	1880.9	56.6151	0.252729	3.24007	-0.271282	4.95924e-11
AT1G08410	AL1G18820	non_mQTG	-	Non	390	15	1380	15	0.282609	412.3	56.1553	1336.7	21.2535	0.11674	2.64216	-0.225438	7.87869e-05
AT1G08420	AL1G18830	non_mQTG	-	Non	745.333	24	2311.67	12	0.161211	723	78.1563	2328	6.0528	0.0240518	6.45621	-0.261455	6.88392e-07
AT1G08430	AL1G18840	non_mQTG	-	Non	326.667	7	1155.33	15	0.605886	389.9	37.2355	1059.1	29.8666	0.295288	2.67155	-0.236726	3.75472e-05
AT1G08440	AL1G18850	non_mQTG	-	Non	336.667	16	1169.33	37	0.6658	369.6	43.5758	1127.4	30.5525	0.229856	3.29822	-0.285956	1.82023e-07
AT1G08450	AL1G18860	non_mQTG	-	Non	253.667	9	1021.33	8	0.220772	264.4	42.8592	1004.6	10.046	0.0616903	3.79227	-0.280702	4.95347e-05
AT1G08460	AL1G18880	mQTG	1	Non	265.333	8	868.667	20	0.763622	299	46.345	832	20.8832	0.161935	5.54812	-0.403654	1.48909e-12
AT1G08465	AL1G18890	non_mQTG	-	Non	122.667	1	432.333	0	0	124.9	18.9598	427.1	6.06482	0.0935441	-	0.242354	-
AT1G08470	AL1G18900	non_mQTG	-	Non	254	12	919	9	0.207291	275.6	38.9974	894.4	11.0906	0.0876325	2.6372	-0.20715	0.00205304
AT1G08480	AL1G18910	non_mQTG	-	Non	96	8	333	12	0.432432	91	12.0575	335	4.02	0.090566	4.49907	-0.349961	0.00269364
AT1G08490	AL1G18920	non_mQTG	-	Non	327.333	14	1064.67	15	0.329412	341.8	42.5883	1044.2	12.1127	0.0930979	3.76714	-0.295806	1.59866e-05
AT1G08500	AL1G18930	non_mQTG	-	Non	145.333	9	541.667	11	0.327932	168.8	15.0738	506.2	17.4133	0.385218	1.05802	-0.0139943	0.244865
AT1G08510	AL1G18940	non_mQTG	-	Non	286.667	12	952.333	8	0.200677	277.2	41.6077	955.8	4.97016	0.0346436	5.581	-0.293294	5.0393e-05
AT1G08520	AL1G18950	non_mQTG	-	-	541	42	1742	13	0.0961265	509.1	57.5792	1755.9	8.07714	0.040672	2.20649	-0.113342	0.0149471
AT1G08530	AL1G18960	non_mQTG	-	Non	186	22	588	22	0.316327	192.7	35.3605	578.3	17.349	0.163488	2.03818	-0.170856	0.0072166
AT1G08540	AL1G18970	non_mQTG	-	Non	388	40	1331	14	0.102029	446.8	48.7459	1269.2	11.042	0.0797434	1.5451	-0.0745725	0.0698871
AT1G08550	AL1G18980	non_mQTG	-	Non	298	10	1091	11	0.300458	389.3	56.0981	975.7	11.123	0.0791117	5.54779	-0.358341	1.18599e-08
AT1G08560	AL1G18990	non_mQTG	-	Non	187.333	27	745.667	9	0.0837431	198.6	31.5973	731.4	10.0933	0.0867379	1.0435	-0.00789927	0.251907
AT1G08570	AL1G19000	non_mQTG	-	Non	180.333	12	647.667	13	0.301638	205.7	27.0701	619.3	14.5535	0.178571	2.01504	-0.170354	0.0137679
AT1G08580	AL1G19010	mQTG	28	Non	75.3333	6	296.667	6	0.253933	95.3	17.3637	273.7	10.2637	0.205818	1.69175	-0.128494	0.0662355
AT1G08590	AL1G19020	non_mQTG	-	Non	708	24	2382	21	0.260076	929.5	110.518	2157.5	49.8383	0.194281	1.94033	-0.155869	8.17918e-05
AT1G08600	AL1G19030	mQTG	15	Non	927	31	3513	33	0.280901	1026.5	95.6698	3380.5	112.909	0.358369	0.901986	0.0256997	0.145886
AT1G08610	AL1G19040	mQTG	4	Non	359.333	19	1320.67	21	0.300725	401.4	69.4823	1254.6	36.2579	0.166956	2.11805	-0.182104	0.000171665
AT1G08620	AL1G19050	non_mQTG	-	Non	786	26	2844	32	0.340149	872.2	76.4919	2751.8	91.6349	0.379704	1.02738	-0.0066897	0.242494
AT1G08630	AL1G19060	mQTG	9	Non	245.333	14	831.667	13	0.273919	318.6	26.5394	755.4	9.0648	0.144058	2.71862	-0.226882	0.00407454
AT1G08640	AL1G19070	non_mQTG	-	Non	202.333	14	682.667	9	0.190534	205.6	21.7114	676.4	14.2044	0.198864	0.982604	0.00418777	0.262038
AT1G08650	AL1G19090	non_mQTG	-	Non	195.667	27	659.333	10	0.109913	234.1	30.948	617.9	8.09449	0.0990923	1.41605	-0.0629452	0.124402
AT1G08660	AL1G19100	non_mQTG	-	Non	308	17	1117	12	0.194639	426.5	30.6654	995.5	9.05905	0.126565	2.38945	-0.185746	0.00922269
AT1G08670	AL1G19120	non_mQTG	-	Non	144.667	8	551.333	13	0.426391	223.9	21.7407	469.1	18.5764	0.407827	1.90181	-0.158291	0.0181926
AT1G08680	AL1G19130	non_mQTG	-	Non	430.667	20	1525.33	38	0.536451	469.9	32.0472	1282.1	63.7204	0.728739	0.955576	0.0101925	0.236311
AT1G08695	-	non_mQTG	-	Non	53.3333	5	213.667	8	0.399376	-	-	-	-	-	-	-	-
AT1G08700	AL1G19140	non_mQTG	-	Non	322.333	19	1039.67	14	0.228447	352.9	76.5087	1003.1	23.8738	0.109779	2.36137	-0.186414	0.000154801
AT1G08710	AL1G19150	non_mQTG	-	Non	189.667	13	698.333	29	0.605875	171.6	48.0308	641.4	53.1721	0.296177	2.01508	-0.165076	0.000294359
AT1G08720	AL1G19160	non_mQTG	-	Non	634	42	2168	39	0.271547	691.9	81.7826	2098.1	64.4117	0.259729	1.17899	-0.0408919	0.109435
AT1G08730	AL1G19170	non_mQTG	-	Non	1003.33	49	3613.67	56	0.317314	1108	135.619	3482	34.82	0.0816993	4.45127	-0.329038	8.07152e-17
AT1G08750	AL1G19180	non_mQTG	-	Non	253.667	12	913.333	17	0.393461	279.4	40.988	863.6	22.3672	0.176551	2.59604	-0.233162	0.000160718
AT1G08760	AL1G19190	non_mQTG	-	Non	516.667	48	1730.33	30	0.186621	620.4	84.6846	1617.6	61.4688	0.278388	0.861053	0.0359619	0.123163
AT1G08770	AL1G19200	non_mQTG	-	Non	159.667	7	470.333	10	0.484965	171.5	31.3845	455.5	8.60895	0.103279	5.20795	-0.372976	2.70087e-06
AT1G08780	AL1G19210	non_mQTG	-	Non	72	4	318	1	0.0566038	88.4	23.1166	298.6	6.09144	0.0780115	0.948733	0.00855354	0.252183
AT1G08790	AL1G19220	non_mQTG	-	Non	133	19	440	6	0.0954545	143.6	16.1981	426.4	5.03152	0.10461	1.01663	-0.00299506	0.265139
AT1G08800	AL1G19230	non_mQTG	-	Non	722	64	2620	95	0.409053	761.8	129.963	2574.2	148.789	0.338804	1.29656	-0.0637165	0.0147143
AT1G08810	AL1G19240	non_mQTG	-	Non	166	8	677	1	0.0306499	187.5	25.05	646.5	14.7402	0.170659	0.212429	0.259337	3.93894e-07
AT1G08820	AL1G19250	non_mQTG	-	Non	254.667	10	906.333	23	0.646267	253.7	15.6787	679.3	18.3411	0.436893	1.96613	-0.157839	0.0208832
AT1G08830	-	non_mQTG	-	Non	116	2	343	3	0.507289	-	-	-	-	-	-	-	-
AT1G08840	AL1G19270	non_mQTG	-	Non	902	26	3046	25	0.284737	1024.5	100.094	2920.5	56.0736	0.19652	1.71639	-0.131135	0.000808259
AT1G08845	AL1G19280	non_mQTG	-	Non	163.333	3	541.667	2	0.201026	149.9	12.8464	417.1	4.04587	0.113186	2.1168	-0.16049	0.0666713
AT1G08860	AL1G19290	non_mQTG	-	Non	403.333	11	1351.67	31	0.840937	457.2	46.9544	1288.8	24.8738	0.187926	5.31989	-0.391799	3.00809e-13
AT1G08880	AL1G19310	mQTG	3	Non	107	2	322	2	0.332298	116.3	20.3641	309.7	2.01305	0.0371216	10.1161	-0.41004	0.000108507
AT1G08890	AL1G19320	mQTG	1	Non	322.333	6	1072.67	8	0.400663	356	46.3156	1036	13.1572	0.0976172	4.69356	-0.350198	1.13444e-07
AT1G08900	-	non_mQTG	-	-	320.333	28	1068.67	28	0.29975	-	-	-	-	-	-	-	-
AT1G08910	AL1G19340	non_mQTG	-	Non	567.667	24	1922.33	52	0.639819	630.4	70.1005	1799.6	127.412	0.636691	1.19208	-0.0391278	0.0847484
AT1G08920	AL1G19350	non_mQTG	-	Non	326.333	13	1107.67	11	0.249288	384.1	32.1108	1025.9	11.0797	0.129187	2.45229	-0.201802	0.00459979
AT1G08930	AL1G19360	non_mQTG	-	Non	341.333	20	1149.67	2	0.0296898	364.2	36.5657	1123.8	5.0571	0.0448207	0.723056	0.0305893	0.154686
AT1G08940	AL1G19370	non_mQTG	-	Non	177.333	14	668.667	8	0.151545	177.5	33.441	662.5	11.13	0.089172	1.7169	-0.113922	0.0458338
AT1G08960	AL1G19390	non_mQTG	-	Non	396	15	1245	21	0.445301	484.2	61.7355	1147.8	13.0849	0.0894118	6.60529	-0.408449	4.50958e-12
AT1G08970	AL1G19400	non_mQTG	-	Non	150.667	4	545.333	4	0.276284	173	29.41	520	4.004	0.0452941	7.34515	-0.38017	1.49218e-05
AT1G08980	AL1G19410	non_mQTG	-	Non	314.333	25	963.667	19	0.2479	354	39.1524	921	12.0651	0.118445	2.46627	-0.196252	0.00291234
AT1G08985	-	mQTG	2	Non	63	2	243	5	0.648148	-	-	-	-	-	-	-	-
AT1G08990	AL1G19420	non_mQTG	-	Non	368.333	36	1332.67	23	0.176581	429.5	50.2944	1151.5	37.8843	0.280956	0.848175	0.0398005	0.14216
AT1G09000	AL1G19430	non_mQTG	-	Non	438	20	1563	21	0.294242	487.1	44.5209	1510.9	37.1681	0.269147	1.25772	-0.0571999	0.103424
AT1G09010	AL1G19440	non_mQTG	-	Non	614.333	33	2220.67	40	0.335326	708.6	91.5511	2123.4	43.5297	0.158669	2.54932	-0.225696	2.87696e-07
AT1G09020	AL1G19450	non_mQTG	-	Non	348	13	1116	2	0.0479735	374.4	35.3059	1062.6	2.97528	0.0296925	1.8256	-0.0556116	0.106343
AT1G09026	-	non_mQTG	-	Non	38	4	118	9	0.724576	-	-	-	-	-	-	-	-
AT1G09030	AL1G19470	mQTG	3	Non	86	3	334	2	0.171657	123.6	7.32948	293.4	3.02202	0.173693	1.61691	-0.10806	0.150995
AT1G09040	AL1G19480	mQTG	1	Non	608.667	14	2127.33	40	0.817478	652.2	91.4384	2074.8	119.923	0.412268	2.1785	-0.173356	2.46626e-08
AT1G09050	-	non_mQTG	-	Non	613	25	2138	49	0.561964	-	-	-	-	-	-	-	-
AT1G09060	AL1G19500	non_mQTG	-	Non	602.667	17	2232.33	34	0.539943	741.6	80.2411	2024.4	69.6394	0.31793	2.30448	-0.202034	3.22116e-07
AT1G09070	AL1G19510	non_mQTG	-	Non	225.333	13	749.667	13	0.300578	245.8	37.2633	720.2	12.1714	0.111478	3.06155	-0.253789	0.000318491
AT1G09080	-	non_mQTG	-	Non	429	21	1599	23	0.293844	-	-	-	-	-	-	-	-
AT1G09090	-	non_mQTG	-	Non	556	35	1976	31	0.249219	-	-	-	-	-	-	-	-
AT1G09100	-	non_mQTG	-	Non	281.667	12	990.333	9	0.213312	-	-	-	-	-	-	-	-
AT1G09130	AL1G19570	non_mQTG	-	Non	264.667	15	848.333	14	0.291185	257	45.232	739	11.085	0.0852273	3.80844	-0.285926	2.23566e-05
AT1G09140	-	non_mQTG	-	Non	184.667	12	622.333	11	0.272005	-	-	-	-	-	-	-	-
AT1G09150	AL1G19590	non_mQTG	-	Non	120	8	426	6	0.211268	135.1	12.848	407.9	3.01846	0.0778128	3.19236	-0.23833	0.0247437
AT1G09155	AL1G19600	non_mQTG	-	Non	194.667	8	675.333	16	0.576505	214.3	36.281	643.7	25.6836	0.235676	2.82522	-0.252178	3.12221e-05
AT1G09157	-	non_mQTG	-	Non	170.333	11	561.667	25	0.689237	-	-	-	-	-	-	-	-
AT1G09160	AL1G19620	non_mQTG	-	Non	306.333	16	980.667	8	0.156186	314.6	39.4508	969.4	15.1226	0.124402	1.30436	-0.0562273	0.12507
AT1G09170	AL1G19630	non_mQTG	-	Non	677.333	53	2355.67	31	0.16818	691.3	105.216	2323.7	86.674	0.245072	0.710032	0.0826386	0.00932496
AT1G09176	-	mQTG	1	Non	111.333	3	341.667	8	0.868943	-	-	-	-	-	-	-	-
AT1G09180	-	non_mQTG	-	Non	123.667	5	458.333	16	0.863418	-	-	-	-	-	-	-	-
AT1G09190	AL1G19660	non_mQTG	-	Non	321.333	39	1133.67	28	0.2035	367.8	64.4018	1084.2	32.6344	0.171902	1.41682	-0.0815986	0.0421507
AT1G09195	AL1G19670	non_mQTG	-	Non	397.333	38	1405.67	42	0.31242	420.8	78.5213	1214.2	45.1682	0.199357	1.92141	-0.159826	0.000328749
AT1G09200	-	non_mQTG	-	Non	96.6667	15	314.333	3	0.0615058	-	-	-	-	-	-	-	-
AT1G09210	AL1G19690	non_mQTG	-	Non	250.333	8	1024.67	7	0.213769	240.8	66.822	1025.2	17.736	0.0623423	3.29665	-0.256918	3.46821e-06
AT1G09220	-	non_mQTG	-	Non	331	27	1184	46	0.476289	-	-	-	-	-	-	-	-
AT1G09230	AL1G19720	non_mQTG	-	Non	305.667	19	1023.33	28	0.440185	336.8	34.2862	977.2	25.9935	0.261297	1.94383	-0.16453	0.00533977
AT1G09240	AL1G19730	non_mQTG	-	Non	208.333	9	754.667	10	0.306733	262.4	24.7181	697.6	17.3005	0.26327	1.5875	-0.114582	0.0534472
AT1G09245	-	non_mQTG	-	Non	84.3333	9	335.667	39	1.08871	-	-	-	-	-	-	-	-
AT1G09250	AL1G19750	non_mQTG	-	Non	155	4	469	13	1.07409	161.4	38.7521	447.6	10.6529	0.0991254	11.8226	-0.549082	1.16315e-18
AT1G09260	-	non_mQTG	-	Non	81	22	336	29	0.317776	-	-	-	-	-	-	-	-
AT1G09270	AL1G19760	non_mQTG	-	Non	369	14	1248	4	0.084478	375	51.4875	1236	16.686	0.0983248	0.88162	0.0225356	0.195435
AT1G09280	AL1G19770	non_mQTG	-	Non	378.333	14	1367.67	15	0.296386	509.2	44.0458	1233.8	25.4163	0.23815	1.85676	-0.15134	0.00650138
AT1G09290	AL1G19780	mQTG	1	Non	241.667	3	805.333	14	1.40039	269	24.0755	775	37.7425	0.544134	2.97681	-0.212987	1.50542e-05
AT1G09300	AL1G19790	non_mQTG	-	Non	336	9	1146	12	0.390925	311.3	43.8933	1125.7	18.9118	0.119149	3.0946	-0.27031	1.94311e-05
AT1G09310	AL1G19800	non_mQTG	-	Non	119	4	421	1	0.0706651	143.1	10.5465	393.9	0.98475	0.0339213	2.67745	-0.114601	0.1118
AT1G09320	AL1G19810	non_mQTG	-	Non	331	4	1223	30	2.02984	396.3	56.1161	1142.7	28.796	0.177966	14.6156	-0.543225	4.97812e-53
AT1G09330	AL1G19820	non_mQTG	-	Non	124	3	437	1	0.0945843	169.4	17.3127	388.6	0	0	-	-0.25	0.00869367
AT1G09340	AL1G19830	non_mQTG	-	Non	248.667	5	888.333	8	0.44788	328.2	29.1442	805.8	8.058	0.112613	5.78688	-0.398784	1.0538e-06
AT1G09350	AL1G19860	non_mQTG	-	Non	204.333	9	800.667	14	0.396984	241.7	34.4181	760.3	12.1648	0.11236	4.40116	-0.347553	1.99168e-06
AT1G09360	-	non_mQTG	-	Non	119.667	0	447.333	8	-	-	-	-	-	-	-	-	-
AT1G09370	AL1G19880	non_mQTG	-	Non	109.333	3	415.667	9	0.789094	140.1	10.6196	381.9	22.914	0.791557	1.39036	-0.0666849	0.123437
AT1G09380	AL1G19890	mQTG	4	Non	260.667	8	864.333	8	0.301581	306.7	27.9097	815.3	12.148	0.163736	2.29748	-0.196738	0.00705431
AT1G09390	AL1G19900	non_mQTG	-	Non	252.667	6	860.333	15	0.734212	287	48.3882	823	25.0192	0.180308	4.83511	-0.373459	7.91047e-12
AT1G09400	AL1G19910	non_mQTG	-	Non	213.333	10	761.667	13	0.364114	257.7	48.0611	681.3	25.685	0.202145	2.43252	-0.216927	0.000166816
AT1G09410	-	non_mQTG	-	Non	448.333	11	1669.67	28	0.683497	-	-	-	-	-	-	-	-
AT1G09415	AL1G19930	non_mQTG	-	Non	61.3333	4	277.667	9	0.496999	55	6.5175	254	4.0386	0.134177	3.63105	-0.309723	0.0143779
AT1G09420	AL1G19940	non_mQTG	-	Non	432.333	10	1475.67	30	0.878925	410.5	43.6362	1263.5	45.7387	0.340546	2.86209	-0.238237	4.01849e-07
AT1G09430	AL1G19950	non_mQTG	-	Non	291	11	984	12	0.322616	327	52.5816	945	3.969	0.0261194	14.4524	-0.451554	5.07218e-11
AT1G09440	AL1G19960	non_mQTG	-	Non	314	11	1087	14	0.367651	327.2	35.763	1067.8	19.2204	0.164684	2.36813	-0.210432	0.00121827
AT1G09450	AL1G19970	non_mQTG	-	Non	393	13	1407	20	0.42972	420.1	53.3947	1340.9	41.2997	0.242329	1.98901	-0.169924	0.000580895
AT1G09460	AL1G19980	non_mQTG	-	Non	259	8	734	11	0.485184	304.7	26.8136	682.3	23.6076	0.393182	1.56173	-0.11074	0.0449554
AT1G09470	AL1G19990	non_mQTG	-	Non	215.667	6	795.333	15	0.677913	258.4	24.703	749.6	19.3397	0.269874	3.19331	-0.275174	5.94177e-05
AT1G09480	-	mQTG	31	Non	244.667	7	865.333	19	0.767444	-	-	-	-	-	-	-	-
AT1G09483	-	mQTG	1	Non	67	5	272	10	0.492647	-	-	-	-	-	-	-	-
AT1G09490	AL1G20010	non_mQTG	-	Non	218	9	751	10	0.322533	240.7	29.6061	725.3	22.4843	0.252033	1.46305	-0.0946758	0.0644107
AT1G09500	AL1G20020	non_mQTG	-	Non	230.667	7	747.333	15	0.661399	278	34.8056	697	38.7532	0.444089	1.92457	-0.154985	0.00277255
AT1G09510	AL1G20030	mQTG	8	Non	226.667	12	742.333	18	0.458015	254.1	33.033	711.9	22.496	0.243077	2.20259	-0.194878	0.00204255
AT1G09520	AL1G20040	non_mQTG	-	Non	186	11	597	11	0.311558	209.1	34.7733	570.9	50.0108	0.526759	0.695316	0.0898606	0.0403737
AT1G09530	AL1G20050	mQTG	1	Non	354	23	1221	26	0.327743	379.3	59.0949	1168.7	39.3852	0.216303	1.69614	-0.130682	0.00539878
AT1G09540	AL1G20060	non_mQTG	-	Non	232.667	7	868.333	12	0.459336	260.3	34.4898	834.7	18.2799	0.165283	3.23444	-0.285169	2.23188e-05
AT1G09550	AL1G20070	mQTG	1	Non	245.333	23	921.667	21	0.243038	279.6	30.9238	878.4	38.6496	0.39783	0.730531	0.0782502	0.0707987
AT1G09560	AL1G20080	non_mQTG	-	Non	166	13	494	12	0.310184	171.2	22.8894	485.8	7.57848	0.116679	2.78799	-0.231264	0.00602624
AT1G09570	AL1G20090	non_mQTG	-	Non	754.333	42	2614.67	20	0.137381	875.8	97.3014	2490.2	13.9451	0.050405	3.3226	-0.197227	1.18863e-05
AT1G09575	AL1G20100	non_mQTG	-	Non	183.667	18	695.333	13	0.190769	183.9	23.3737	659.1	15.2252	0.181747	1.10875	-0.0249081	0.218456
AT1G09580	AL1G20110	non_mQTG	-	Non	139.333	14	514.667	13	0.251388	158.3	18.3945	474.7	7.07303	0.128227	2.41489	-0.203754	0.0186468
AT1G09590	-	non_mQTG	-	Non	111.333	12	383.667	0	0	-	-	-	-	-	-	-	-
AT1G09600	AL1G20130	non_mQTG	-	Non	471	23	1674	40	0.489325	517.5	45.5917	1624.5	45.3235	0.316686	1.74942	-0.136396	0.00416339
AT1G09610	AL1G20140	non_mQTG	-	Non	188	6	661	5	0.237015	223.8	20.4777	622.2	15.2439	0.26776	1.11945	-0.0278037	0.215032
AT1G09620	AL1G20150	non_mQTG	-	Non	716.667	41	2559.33	29	0.198064	685	96.311	2582	74.3616	0.204836	0.916097	0.0214116	0.174804
AT1G09625	AL1G20160	non_mQTG	-	Non	45.6667	5	179.333	12	0.611152	54.9	10.3432	158.1	17.2487	0.579087	1.43916	-0.0807449	0.11778
AT1G09630	AL1G20170	mQTG	12	Non	147.667	8	506.333	0	0	189.7	16.0297	461.3	2.99845	0.0769231	-	0.15758	-
AT1G09640	AL1G20180	non_mQTG	-	Non	266.333	8	978.667	8	0.272139	291	42.0495	951	14.6454	0.106574	2.87117	-0.24168	0.000250608
AT1G09645	AL1G20190	non_mQTG	-	Non	75.6667	1	245.333	2	0.616848	104.4	16.7458	210.6	4.06458	0.120324	8.23985	-0.471351	7.4006e-06
AT1G09650	AL1G20200	non_mQTG	-	Non	251	12	898	31	0.722068	275.9	25.5759	840.1	60.8232	0.781014	1.08628	-0.0169508	0.212017
AT1G09660	-	non_mQTG	-	-	198.667	12	698.333	6	0.142243	-	-	-	-	-	-	-	-
AT1G09665	-	mQTG	3	Non	98	20	400	21	0.25725	-	-	-	-	-	-	-	-
AT1G09680	AL1G20230	non_mQTG	-	Non	393.667	30	1430.33	49	0.449538	466.1	65.7201	1351.9	49.8851	0.261702	2.1518	-0.188741	3.50408e-05
AT1G09690	AL1G20240	non_mQTG	-	Non	111	3	384	1	0.0963542	127.1	17.2856	364.9	1.49609	0.0301471	3.85128	-0.170343	0.0370117
AT1G09700	-	non_mQTG	-	Non	281.333	10	978.667	9	0.258719	-	-	-	-	-	-	-	-
AT1G09710	AL1G20260	non_mQTG	-	Non	473.667	25	1479.33	48	0.614763	471.3	42.8412	1352.7	73.7221	0.59956	1.11574	-0.0250698	0.174401
AT1G09720	AL1G20270	non_mQTG	-	Non	575	17	2212	50	0.764546	671.9	63.4945	2013.1	111.123	0.584127	1.68056	-0.109889	0.000672417
AT1G09730	AL1G20280	non_mQTG	-	Non	588.333	26	2303.67	36	0.353617	634.3	58.5459	2131.7	86.7602	0.440953	0.93434	0.0164406	0.203459
AT1G09740	AL1G20290	non_mQTG	-	Non	121.667	4	394.333	3	0.231403	147.5	22.479	365.5	3.03365	0.0544619	5.55741	-0.309664	0.00115474
AT1G09750	AL1G20300	non_mQTG	-	Non	339.667	31	1010.33	15	0.162674	340.8	52.6195	1003.2	15.1483	0.0977979	1.68078	-0.102554	0.0310296
AT1G09760	AL1G20310	non_mQTG	-	Non	170.667	8	579.333	7	0.257768	147.2	19.872	599.8	7.07764	0.0874074	2.45675	-0.204042	0.0162278
AT1G09770	AL1G20320	non_mQTG	-	Non	542.333	38	1992.67	21	0.150407	690.8	50.4975	1841.2	20.2532	0.150479	1.37788	-0.0696706	0.0799511
AT1G09780	AL1G20330	non_mQTG	-	Non	381.333	34	1292.67	7	0.0607348	342.2	46.9498	1328.8	9.03584	0.0495627	1.06976	-0.00933615	0.24053
AT1G09790	AL1G20350	mQTG	2	Non	294.667	18	1070.33	26	0.397661	292.9	48.9729	1036.1	25.9025	0.149522	2.73096	-0.244968	2.08536e-05
AT1G09794	-	non_mQTG	-	-	36.3333	2	155.667	1	0.116702	-	-	-	-	-	-	-	-
AT1G09795	AL1G20370	mQTG	1	Non	304.333	11	937.667	5	0.147529	325.1	45.7741	901.9	34.3624	0.270597	0.605499	0.116298	0.012476
AT1G09800	AL1G20380	non_mQTG	-	Non	261.333	9	857.667	12	0.40627	293.8	27.7935	822.2	15.2107	0.19556	2.43631	-0.217726	0.00254365
AT1G09810	AL1G20390	non_mQTG	-	Non	294.333	10	1118.67	18	0.4736	309	34.8861	1101	54.8298	0.441098	1.14527	-0.0317079	0.164764
AT1G09812	AL1G20400	non_mQTG	-	Non	85.3333	4	301.667	5	0.353591	97.3	4.13525	286.7	4.04247	0.331765	1.27869	-0.0612283	0.211818
AT1G09815	AL1G20410	non_mQTG	-	Non	82.6667	8	292.333	6	0.212087	98.4	13.2742	267.6	5.05764	0.140104	1.96843	-0.152677	0.0693444
AT1G09820	AL1G20420	non_mQTG	-	Non	383	32	1438	41	0.341251	386.2	61.792	1431.8	42.8108	0.186875	1.84932	-0.152374	0.00122737
AT1G09830	AL1G20430	non_mQTG	-	Non	381.333	33	1217.67	23	0.218268	399.9	55.0662	1187.1	19.231	0.117647	1.99571	-0.151875	0.00460701
AT1G09840	AL1G20440	non_mQTG	-	Non	283.667	12	982.333	10	0.24064	311.7	42.5159	951.3	1.99773	0.0153959	17.7351	-0.409666	9.68653e-08
AT1G09850	AL1G20450	non_mQTG	-	Non	279.667	16	1034.33	20	0.337979	374.3	50.6428	936.7	21.3568	0.168514	2.9641	-0.258932	1.33761e-05
AT1G09860	AL1G20460	non_mQTG	-	Non	258.667	9	893.333	13	0.418242	330.3	40.2636	812.7	22.9181	0.231337	2.53766	-0.228175	0.000211216
AT1G09870	AL1G20470	non_mQTG	-	Non	326.333	15	1137.67	14	0.267721	364.4	33.3426	1096.6	8.00518	0.0797814	3.88745	-0.289153	0.000189765
AT1G09880	AL1G20480	non_mQTG	-	Non	403.333	34	1492.67	38	0.301999	470	63.403	1420	34.506	0.180133	2.05362	-0.175348	0.000433719
AT1G09890	AL1G20490	non_mQTG	-	-	394.667	39	1459.33	44	0.305115	487.2	66.8438	1363.8	16.6384	0.0889213	4.53251	-0.330816	4.48368e-09
AT1G09900	AL1G20500	non_mQTG	-	Non	388.333	43	1408.67	24	0.153865	353.8	66.6559	1440.2	23.1872	0.0854565	1.60447	-0.100123	0.0219191
AT1G09910	AL1G20510	mQTG	15	Non	443	18	1585	37	0.574518	534.1	60.2465	1490.9	31.0107	0.184397	3.99346	-0.332911	5.76329e-11
AT1G09920	AL1G20520	non_mQTG	-	Non	121.667	7	457.333	6	0.22803	127.5	16.065	448.5	4.52985	0.0801587	3.03984	-0.241588	0.013782
AT1G09930	AL1G20530	non_mQTG	-	Non	493.333	32	1711.67	11	0.099075	554.4	63.4234	1647.6	20.595	0.109266	1.0586	-0.010689	0.233736
AT1G09932	AL1G20540	mQTG	2	Non	169	14	614	9	0.176943	176.3	30.2178	600.7	23.0669	0.224037	0.842149	0.0415944	0.165605
AT1G09935	AL1G20550	non_mQTG	-	Non	148.667	9	547.333	12	0.36216	196.3	18.1578	496.7	13.3612	0.290811	1.81198	-0.147518	0.0390783
AT1G09940	AL1G20570	non_mQTG	-	Non	366.667	29	1226.33	24	0.247444	467.7	57.5271	1107.3	24.9142	0.182927	1.9109	-0.150624	0.00368066
AT1G09950	AL1G20580	non_mQTG	-	CNVs	155.667	19	537.333	11	0.167722	162.1	22.0456	527.9	17.3679	0.241912	0.734875	0.0739921	0.11304
AT1G09960	AL1G20590	mQTG	1	Non	378.667	35	1154.33	12	0.112471	408.8	56.2918	1118.2	17.5557	0.114016	1.09936	-0.0175895	0.212827
AT1G09970	AL1G20612	non_mQTG	-	Non	659.333	83	2274.67	42	0.146676	780.2	123.428	2147.8	41.8821	0.123262	1.49127	-0.0826447	0.0123786
AT1G09980	AL1G20690	mQTG	1	Non	516	23	1893	23	0.272583	521.7	31.4063	1884.3	20.162	0.177741	1.5577	-0.109024	0.0470192
AT1G09995	-	non_mQTG	-	Non	51	4	216	11	0.649306	-	-	-	-	-	-	-	-
AT1G10000	AL9U10020	non_mQTG	-	Non	221.333	45	690.667	60	0.427284	216.8	464.299	638.2	467.035	0.341707	1.32552	-0.0699598	2.06355e-05
AT1G10010	AL1G20710	non_mQTG	-	Non	333.667	19	1094.33	19	0.304904	412.7	38.4224	1012.3	21.2583	0.225564	1.80741	-0.143799	0.0131427
AT1G10020	AL1G20720	non_mQTG	-	Non	333.333	28	1052.67	8	0.0904732	408	48.8376	975	6.045	0.0517962	2.30829	-0.112078	0.0211374
AT1G10030	AL1G20730	non_mQTG	-	Non	88.3333	0	301.667	3	-	104.7	8.49117	282.3	3.02061	0.131936	-	-0.737607	-
AT1G10040	AL1G20740	non_mQTG	-	Non	263.667	6	975.333	12	0.54067	284.5	34.8797	948.5	35.1893	0.30261	1.9824	-0.164457	0.00230694
AT1G10050	AL1G20750	non_mQTG	-	Non	714.667	32	2477.33	47	0.423708	796.2	85.8304	2392.8	73.459	0.284787	1.71611	-0.13377	0.000487192
AT1G10060	AL1G20760	non_mQTG	-	Non	271.333	12	883.667	11	0.281466	308.3	35.7936	840.7	18.2432	0.186908	1.79852	-0.140654	0.0181896
AT1G10070	AL1G20774	non_mQTG	-	Non	271.667	22	895.333	16	0.220673	292.1	20.5346	871.9	14.6479	0.238976	1.01955	-0.00471214	0.261198
AT1G10090	AL1G20780	mQTG	2	Non	514.333	35	1774.67	31	0.256697	538.1	53.4333	1744.9	50.4276	0.291037	0.938507	0.0158331	0.216857
AT1G10095	AL1G20790	non_mQTG	-	-	263	21	1000	27	0.338143	318.9	41.1062	941.1	54.0191	0.445306	0.978373	0.00537323	0.25377
AT1G10100	-	non_mQTG	-	CNVs	103	4	386	9	0.600389	-	-	-	-	-	-	-	-
AT1G10110	-	mQTG	1	Non	216.333	6	782.667	23	1.05955	-	-	-	-	-	-	-	-
AT1G10120	AL1G20810	non_mQTG	-	Non	236	17	865	13	0.208637	250.1	22.534	841.9	11.1131	0.146504	1.5506	-0.10305	0.0819774
AT1G10130	AL1G20820	non_mQTG	-	Non	702.333	40	2294.67	29	0.221902	692.2	52.0534	2283.8	7.9933	0.0465426	4.7213	-0.287172	9.30224e-06
AT1G10140	AL1G20830	non_mQTG	-	Non	114.667	9	389.333	8	0.261796	146.3	14.4398	351.7	12.837	0.369807	0.99987	3.22833e-05	0.270482
AT1G10150	AL1G20840	non_mQTG	-	Non	283.667	17	961.333	16	0.277719	279.4	34.0868	950.6	24.4304	0.210656	1.31319	-0.0673574	0.103868
AT1G10155	AL1G20850	non_mQTG	-	Non	116.667	6	438.333	13	0.576679	151.2	9.5256	400.8	12.2645	0.485714	1.68281	-0.121364	0.0805443
AT1G10170	AL1G20860	non_mQTG	-	Non	792.667	40	2774.33	42	0.3	834.7	83.2196	2564.3	55.3889	0.21665	1.57758	-0.112588	0.00471332
AT1G10180	-	mQTG	5	Non	508	29	1802	17	0.165257	-	-	-	-	-	-	-	-
AT1G10190	AL7G40770	mQTG	3	Non	243.667	38	947.333	62	0.419664	281.7	65.5798	906.3	100.871	0.478093	1.06074	-0.0139885	0.2085
AT1G10200	AL1G20900	non_mQTG	-	Non	120	9	453	5	0.147167	143.2	15.079	426.8	0.98164	0.0218424	8.53388	-0.296022	0.00730411
AT1G10210	AL1G20910	non_mQTG	-	Non	237	23	876	7	0.0823407	218.7	54.2595	891.3	7.04127	0.031842	2.34528	-0.118469	0.0139802
AT1G10220	-	mQTG	9	Non	168.667	13	635.333	29	0.592219	-	-	-	-	-	-	-	-
AT1G10230	AL1G20940	non_mQTG	-	Non	113	3	439	13	1.11541	133.8	28.0311	406.2	28.3121	0.332697	4.29032	-0.310006	7.63544e-09
AT1G10240	AL1G20950	mQTG	1	Non	445.333	37	1597.67	27	0.203405	447.6	55.771	1592.4	7.962	0.0401284	5.1115	-0.296947	2.61581e-06
AT1G10250	-	non_mQTG	-	Non	48.3333	0	185.667	8	-	-	-	-	-	-	-	-	-
AT1G10270	AL1G21000	non_mQTG	-	Non	602	19	2140	43	0.636645	657.4	40.2986	2081.6	28.7261	0.225122	3.17489	-0.277377	1.05824e-06
AT1G10280	AL1G21010	mQTG	1	Non	270	4	969	6	0.417957	272	13.4368	964	2.9884	0.062753	6.74448	-0.41806	0.000458741
AT1G10290	AL1G21020	non_mQTG	-	Non	636.667	22	2108.33	29	0.39806	699.9	57.8117	2042.1	11.0273	0.0653753	6.91068	-0.408437	3.80904e-11
AT1G10300	AL1G21030	non_mQTG	-	Non	431	23	1633	52	0.596715	396.3	53.9364	1574.7	54.7996	0.255694	2.22526	-0.189364	2.34359e-05
AT1G10310	AL1G21040	non_mQTG	-	Non	177.667	9	551.333	7	0.250638	212.9	13.6469	513.1	4.00218	0.121685	2.65212	-0.210736	0.0320025
AT1G10320	AL1G21050	non_mQTG	-	Non	445	42	1829	87	0.503983	490.5	68.1795	1762.5	84.6	0.345324	1.66937	-0.120679	0.0010803
AT1G10330	AL1G21070	mQTG	1	Non	314.333	29	1089.67	35	0.34815	322.7	44.2744	1078.3	46.2591	0.312682	1.15512	-0.0359143	0.154686
AT1G10340	AL1G21080	non_mQTG	-	Non	399.333	104	1337.67	118	0.338716	456.3	46.9533	1142.7	36.3379	0.309038	1.46607	-0.0952563	0.0345892
AT1G10350	AL1G21090	non_mQTG	-	Non	234	28	816	8	0.0819328	231.2	39.4658	794.8	5.00724	0.0369069	2.25193	-0.109632	0.0335543
AT1G10360	AL1G21100	non_mQTG	-	Non	147.333	6	536.667	15	0.686335	157.6	32.9384	523.4	12.1952	0.111483	6.75232	-0.444083	1.73874e-10
AT1G10370	AL1G21110	non_mQTG	-	Non	149.667	4	534.333	5	0.350125	179.5	15.9396	501.5	7.07115	0.158784	2.81772	-0.248258	0.00881309
AT1G10380	AL1G21120	mQTG	1	Non	203	10	715	11	0.312308	211.2	39.6211	688.8	18.0466	0.139659	2.41504	-0.210869	0.00100743
AT1G10385	AL1G21140	non_mQTG	-	Non	522.667	38	1742.33	29	0.228933	589.6	86.5533	1672.4	14.0482	0.0572207	4.70196	-0.293194	8.85637e-09
AT1G10390	AL1G21160	mQTG	2	Non	784.333	21	2341.67	26	0.414696	873.8	31.8937	2249.2	17.0939	0.208219	2.31003	-0.204248	0.00261097
AT1G10400	AL1G21170	non_mQTG	-	Non	304	11	1100	32	0.803967	379.5	33.1683	1021.5	29.6235	0.331808	3.2572	-0.272413	1.34445e-06
AT1G10410	-	non_mQTG	-	Non	323	7	1135	7	0.284581	-	-	-	-	-	-	-	-
AT1G10417	AL1G21190	non_mQTG	-	Non	259.667	6	1036.33	19	0.793449	264.4	34.7422	902.6	68.1463	0.574581	1.61442	-0.0976682	0.0105422
AT1G10430	AL1G21210	non_mQTG	-	Non	201.667	5	719.333	0	0	199.3	20.3685	718.7	1.00618	0.0136986	-	0.0470735	-
AT1G10450	AL1G21230	non_mQTG	-	Non	696.333	28	2672.67	37	0.344283	790.6	71.3121	2572.4	83.3458	0.359202	1.13064	-0.0303267	0.142823
AT1G10455	AL1G21240	non_mQTG	-	Non	92.3333	2	366.667	9	1.13318	105.4	22.271	317.6	37.9532	0.565547	2.64061	-0.187984	0.000152946
AT1G10460	AL1G21250	non_mQTG	-	Non	164.333	9	489.667	18	0.671205	157.1	24.4762	457.9	19.5523	0.274069	2.50366	-0.222583	0.00125573
AT1G10470	AL1G21260	non_mQTG	-	Non	184.333	8	595.667	7	0.270775	211.6	22.9163	550.4	12.1638	0.204063	1.64847	-0.119922	0.0591077
AT1G10480	AL1G21280	non_mQTG	-	Non	136.333	13	499.667	13	0.272849	148.4	28.7896	466.6	15.3511	0.169588	1.8754	-0.152223	0.0200535
AT1G10490	AL1G21290	non_mQTG	-	Non	691.667	29	2395.33	34	0.338541	754.1	74.4297	2329.9	26.0949	0.113475	3.34404	-0.280095	4.57506e-08
AT1G10500	AL1G21300	non_mQTG	-	Non	127.667	5	415.333	8	0.491814	133.3	22.8343	403.7	8.11437	0.117338	4.50249	-0.353197	6.02623e-05
AT1G10510	AL1G21310	non_mQTG	-	Non	418	22	1400	11	0.149286	437.5	50.0938	1377.5	12.122	0.0768559	2.06623	-0.138495	0.0105943
AT1G10520	AL1G21320	non_mQTG	-	Non	355	20	1235	24	0.344939	358.4	27.5251	970.6	28.5356	0.382812	1.1575	-0.0364418	0.178137
AT1G10522	AL1G21330	non_mQTG	-	Non	122	7	418	5	0.208476	156.1	24.0394	380.9	12.7982	0.218182	1.34167	-0.0692438	0.129215
AT1G10530	AL1G21340	non_mQTG	-	Non	112.667	6	388.333	10	0.483548	108.7	21.5117	389.3	14.8713	0.193027	2.41088	-0.216258	0.00423864
AT1G10540	AL1G21350	non_mQTG	-	Non	379.667	11	1240.33	25	0.695683	438.3	52.2015	1178.7	36.1861	0.257767	3.2786	-0.285042	1.71292e-08
AT1G10550	AL1G21360	mQTG	9	Non	204	20	729	14	0.195885	254.4	26.1014	675.6	10.134	0.146199	1.80294	-0.132094	0.0432041
AT1G10560	AL1G21380	non_mQTG	-	Non	485.333	24	1608.67	32	0.402266	564.2	80.737	1526.8	67.4846	0.308875	1.59517	-0.116133	0.00274909
AT1G10570	AL1G21390	non_mQTG	-	Non	359	22	1357	31	0.372781	408.7	45.8153	1301.3	52.4424	0.3595	1.23102	-0.0511825	0.104027
AT1G10580	AL1G21402	non_mQTG	-	Non	349.333	29	1372.67	9	0.0789804	338.1	47.5707	1377.9	22.1842	0.114428	0.665488	0.0811886	0.0447809
AT1G10585	AL1G21404	non_mQTG	-	Non	117.667	2	428.333	10	1.37354	128.2	10.6662	405.8	10.1856	0.301683	5.23595	-0.344859	2.94528e-05
AT1G10586	AL1G21410	mQTG	1	Non	115	5	410	8	0.44878	122.8	13.0659	399.2	15.4091	0.362782	1.35669	-0.0742398	0.134974
AT1G10588	AL5G18160	non_mQTG	-	Non	57	3	216	13	1.14352	71.5	6.37065	198.5	10.3816	0.586981	2.65915	-0.192787	0.0200959
AT1G10590	AL1G21440	non_mQTG	-	Non	101.333	14	360.667	2	0.0401373	112.8	15.4762	304.2	8.15256	0.195335	0.271188	0.220028	0.000923894
AT1G10600	AL1G21450	non_mQTG	-	Non	152.667	7	519.333	11	0.461948	162.3	15.1101	506.7	4.00293	0.084855	5.93178	-0.401677	0.000284568
AT1G10610	AL1G21460	non_mQTG	-	Non	274.333	16	1051.67	21	0.342373	341.8	32.3685	975.2	38.0328	0.411827	1.11703	-0.0273386	0.192772
AT1G10620	AL1G21470	non_mQTG	-	Non	518	22	1639	32	0.459704	609	53.0439	1539	35.0892	0.261768	2.19882	-0.194454	0.000193459
AT1G10630	AL1G21480	non_mQTG	-	Non	118.667	15	427.333	0	0	132.6	20.2082	410.4	0.98496	0.015748	-	0.0464753	-
AT1G10640	AL1G21490	non_mQTG	-	Non	347.667	32	1251.33	18	0.156283	408.7	44.5892	1187.3	27.4266	0.211732	0.914491	0.0208418	0.209075
AT1G10650	AL1G21500	non_mQTG	-	-	202.333	21	817.667	15	0.176751	235.8	29.027	769.2	17.7685	0.187652	1.16687	-0.0369609	0.184002
AT1G10652	-	non_mQTG	-	Non	22.6667	0	100.333	1	-	-	-	-	-	-	-	-	-
AT1G10657	AL1G21510	non_mQTG	-	Non	81	3	297	5	0.454545	65.5	11.3643	237.5	4.0375	0.0979827	4.69112	-0.362854	0.00217483
AT1G10660	AL1G21520	non_mQTG	-	Non	214.667	10	748.333	18	0.516347	247.6	28.3997	709.4	17.3094	0.212729	2.95329	-0.264172	0.000185604
AT1G10670	AL1G21530	non_mQTG	-	Non	296.333	17	1035.67	11	0.185142	279.2	37.6362	989.8	7.02758	0.0526706	3.46532	-0.235513	0.000957068
AT1G10680	AL1G21540	mQTG	7	Non	859.333	87	2824.67	94	0.328703	1078.9	142.307	2602.1	45.5367	0.132676	3.37655	-0.276919	2.1826e-13
AT1G10690	AL1G21560	non_mQTG	-	Non	80.6667	8	252.333	4	0.159841	85.7	14.5776	244.3	8.18405	0.196943	0.890609	0.0262215	0.226676
AT1G10700	AL1G21570	non_mQTG	-	Non	287.667	34	948.333	14	0.124904	305.8	33.638	927.2	12.1463	0.119091	1.14034	-0.0263723	0.204965
AT1G10710	AL1G21590	non_mQTG	-	Non	271.333	10	961.667	20	0.564298	272.1	24.0809	768.9	60.5124	0.889266	0.795898	0.0486671	0.115145
AT1G10717	AL1G21602	non_mQTG	-	Non	54.3333	8	218.667	6	0.186357	43.4	6.6619	223.6	30.7226	0.895114	0.16263	0.393229	2.0086e-06
AT1G10720	AL1G21604	non_mQTG	-	Non	265.667	19	1024.33	23	0.313957	251.2	35.5699	1002.8	41.917	0.295198	1.02723	-0.006663	0.251907
AT1G10730	-	non_mQTG	-	Non	275.667	20	1011.33	31	0.422495	-	-	-	-	-	-	-	-
AT1G10740	AL1G21660	non_mQTG	-	Non	304.333	32	1117.67	12	0.10211	321.8	31.2468	1088.2	15.126	0.143151	0.774663	0.0534552	0.134525
AT1G10745	-	non_mQTG	-	Non	47.6667	3	201.333	2	0.157837	-	-	-	-	-	-	-	-
AT1G10747	-	non_mQTG	-	-	50	2	202	8	0.990099	-	-	-	-	-	-	-	-
AT1G10750	AL1G21680	non_mQTG	-	Non	301.667	25	1102.33	17	0.18609	300.5	36.1201	938.5	4.03555	0.0357737	6.08632	-0.304264	9.08082e-05
AT1G10760	AL1G21690	non_mQTG	-	Non	940.667	37	3259.33	37	0.288607	1092.6	83.6932	3095.4	43.3356	0.182768	1.93128	-0.158852	0.000305804
AT1G10770	AL1G21700	non_mQTG	-	Non	119.667	9	384.333	7	0.24217	160.1	16.8745	340.9	7.63616	0.212524	1.71875	-0.125956	0.0761957
AT1G10780	AL1G21710	non_mQTG	-	Non	272.333	32	984.667	20	0.172859	324.2	36.9912	929.8	34.8675	0.328659	0.663068	0.100608	0.033906
AT1G10790	AL1G21720	non_mQTG	-	Non	250	8	761	25	1.02661	267.1	26.8703	722.9	51.3982	0.706759	1.63371	-0.100885	0.0177101
AT1G10800	AL1G21730	non_mQTG	-	Non	80.6667	5	276.333	5	0.291918	88.6	20.8653	265.4	8.67858	0.138854	2.40423	-0.206248	0.0125814
AT1G10810	AL1G21740	non_mQTG	-	Non	233.667	9	801.333	12	0.388796	254.7	32.0922	711.3	17.2846	0.192857	2.47559	-0.221374	0.00121851
AT1G10820	-	non_mQTG	-	Non	169.667	12	607.333	13	0.302644	-	-	-	-	-	-	-	-
AT1G10830	AL1G21760	non_mQTG	-	Non	263	7	841	12	0.536096	308.9	26.689	789.1	9.07465	0.133102	5.04179	-0.377839	4.33731e-06
AT1G10840	AL1G21780	non_mQTG	-	Non	217	9	797	2	0.0605047	193	24.125	818	3.0266	0.0296	1.77133	-0.0703478	0.115018
AT1G10850	AL1G21790	mQTG	7	Non	474.333	46	1517.67	28	0.190242	559.9	83.0332	1420.1	29.112	0.138233	1.73612	-0.118786	0.00546135
AT1G10865	AL1G21800	non_mQTG	-	Non	45.6667	4	170.333	0	0	61.3	10.1942	151.7	3.034	0.120265	-	0.229359	-
AT1G10870	AL1G21810	non_mQTG	-	Non	511	27	1817	32	0.333313	574.2	85.2687	1744.8	27.9168	0.107744	3.62001	-0.295726	1.00649e-09
AT1G10880	-	non_mQTG	-	Non	419.667	41	1536.33	64	0.426398	-	-	-	-	-	-	-	-
AT1G10890	AL1G21850	non_mQTG	-	-	191.333	13	675.667	17	0.370309	207.4	25.9457	515.6	12.7353	0.197442	2.66417	-0.237427	0.00195288
AT1G10900	AL1G21880	mQTG	1	Non	486.333	23	1778.67	19	0.225873	470	65.612	1792	18.0992	0.0723496	2.99467	-0.236171	1.84772e-05
AT1G10910	AL1G21890	non_mQTG	-	Non	429	31	1566	45	0.397664	398.1	34.157	1224.9	23.1506	0.22028	2.14175	-0.188134	0.0024563
AT1G10920	-	non_mQTG	-	Non	465	24	1719	41	0.462115	-	-	-	-	-	-	-	-
AT1G10930	AL1G21910	non_mQTG	-	Non	775.333	80	2791.67	64	0.222185	890.3	80.6612	2655.7	53.6451	0.222958	1.20289	-0.0450206	0.101324
AT1G10940	AL1G21920	non_mQTG	-	Non	238.667	12	877.333	3	0.0680091	324.5	33.9751	764.5	4.05185	0.0506208	2.09627	-0.0934481	0.0576075
AT1G10950	AL1G21930	mQTG	1	Non	395	34	1375	9	0.0760428	480.8	39.5218	1283.2	5.00448	0.0474453	2.09046	-0.0969084	0.0452039
AT1G10960	AL1G21940	non_mQTG	-	Non	104	6	343	7	0.353741	88.2	14.9234	355.8	6.08418	0.101064	2.86163	-0.248844	0.0113358
AT1G10970	AL1G21950	non_mQTG	-	Non	297.333	15	929.667	14	0.298506	345.4	53.2261	878.6	18.2749	0.134977	2.71836	-0.22717	0.000122887
AT1G10980	-	non_mQTG	-	Non	344.333	27	1206.67	47	0.496736	-	-	-	-	-	-	-	-
AT1G10990	-	non_mQTG	-	Non	133.667	10	445.333	23	0.690344	-	-	-	-	-	-	-	-
AT1G11000	-	mQTG	1	Non	371.333	12	1350.67	10	0.229105	-	-	-	-	-	-	-	-
AT1G11020	AL1G22000	non_mQTG	-	Non	209.333	4	756.667	3	0.207489	277.5	35.631	682.5	6.552	0.0747664	4.07864	-0.273248	0.000300369
AT1G11040	AL1G22020	non_mQTG	-	Non	298.667	26	1018.33	28	0.31585	323.2	66.3853	990.8	15.1592	0.0744888	4.71606	-0.332617	5.77662e-09
AT1G11050	AL1G22030	non_mQTG	-	Non	428.667	35	1449.33	21	0.177461	500.3	70.7424	1374.7	24.8821	0.128006	1.70586	-0.114794	0.0105637
AT1G11060	AL1G22040	non_mQTG	-	Non	627	24	2166	47	0.566886	714.7	51.7443	1904.3	43.7989	0.31768	2.31359	-0.203552	3.17947e-05
AT1G11070	AL1G22050	mQTG	1	Non	509	30	1783	43	0.409179	511.5	75.9066	1714.5	73.0377	0.287062	1.48963	-0.0986719	0.00780825
AT1G11080	AL1G22060	non_mQTG	-	Non	314.333	19	1173.67	18	0.253726	434.8	38.6537	1041.2	17.1798	0.185602	2.13153	-0.17879	0.00447213
AT1G11090	AL1G22070	non_mQTG	-	Non	211.333	2	763.667	11	1.52204	224.2	21.6129	741.8	9.04996	0.126556	13.135	-0.55101	2.90736e-16
AT1G11100	AL1G22080	non_mQTG	-	Non	840	36	2970	80	0.628507	837.6	95.2351	2969.4	141.047	0.417766	1.50045	-0.0927128	0.00146508
AT1G11110	AL1G22090	non_mQTG	-	Non	173	8	661	20	0.654312	210.4	23.5017	620.6	56.909	0.820949	1.03242	-0.00655627	0.249819
AT1G11112	AL1G22100	non_mQTG	-	Non	43.3333	3	193.667	8	0.596672	60.9	4.22646	173.1	5.12376	0.426513	2.19967	-0.17929	0.0791768
AT1G11120	AL1G22110	non_mQTG	-	-	129.333	13	434.667	2	0.0457763	133.1	22.5738	349.9	5.03856	0.0849057	0.689262	0.0491417	0.14313
AT1G11125	AL1G22120	mQTG	13	Non	178	14	620	21	0.430645	216.9	25.7026	578.1	31.6799	0.462447	1.21699	-0.0479177	0.146156
AT1G11130	AL1G22130	mQTG	1	Non	548	15	1759	22	0.456926	545	52.1565	1522	14.1546	0.0971787	5.40433	-0.381137	9.70383e-10
AT1G11145	-	non_mQTG	-	Non	102	5	387	11	0.579845	-	-	-	-	-	-	-	-
AT1G11160	AL1G22180	mQTG	6	Non	712.667	41	2353.33	54	0.398853	709.4	73.2101	2191.6	72.9803	0.322674	1.32122	-0.069207	0.0380155
AT1G11170	AL1G22190	mQTG	7	Non	271.667	6	1045.33	8	0.346514	276.5	29.9173	1028.5	25.9182	0.232902	1.53906	-0.10724	0.0429311
AT1G11180	AL1G22200	non_mQTG	-	Non	210.333	11	704.667	23	0.624108	212.5	33.8725	651.5	11.1407	0.107277	6.35729	-0.428973	2.60256e-09
AT1G11190	AL1G22220	non_mQTG	-	Non	192.667	7	725.333	8	0.303571	254.9	22.3802	660.1	4.02661	0.0694761	6.35209	-0.38085	9.25834e-05
AT1G11200	AL1G22230	non_mQTG	-	Non	187.667	18	700.333	17	0.253081	252.7	44.7026	632.3	12.1402	0.108536	3.47764	-0.27214	4.68732e-05
AT1G11210	AL1G22240	non_mQTG	-	Non	208	15	719	11	0.212146	219.5	36.459	704.5	26.1369	0.223359	1.02294	-0.00552641	0.25632
AT1G11220	AL1G22250	non_mQTG	-	Non	215.667	13	717.333	42	0.971333	256.2	44.8094	670.8	46.6877	0.397942	3.10079	-0.253372	3.16371e-08
AT1G11230	-	non_mQTG	-	Non	225	13	801	29	0.626621	-	-	-	-	-	-	-	-
AT1G11240	AL1G22260	non_mQTG	-	-	130.667	8	472.333	11	0.380381	148.6	17.6834	451.4	15.3927	0.286555	1.57962	-0.113574	0.0691211
AT1G11250	AL1G22270	non_mQTG	-	Non	185	11	712	9	0.212589	195	34.71	699	3.0057	0.0241573	9.44841	-0.370306	7.10527e-06
AT1G11260	AL1G22290	mQTG	11	Non	370.333	27	1198.67	5	0.0572138	412.6	55.0408	1153.4	2.99884	0.0194903	3.3989	-0.104581	0.0139386
AT1G11270	AL1G22350	non_mQTG	-	Non	205.667	17	733.333	59	0.973342	209.7	27.282	675.3	53.2136	0.605688	1.77933	-0.115241	0.00721144
AT1G11280	-	non_mQTG	-	Non	557	30	1936	45	0.43156	-	-	-	-	-	-	-	-
AT1G11290	AL1G22370	non_mQTG	-	Non	526	24	1904	51	0.587054	563.5	88.6949	1863.5	51.9916	0.177255	3.62513	-0.310443	2.40881e-14
AT1G11300	AL1G22380	non_mQTG	-	Non	1104.67	77	3848.33	81	0.301962	632.4	78.6073	1827.6	29.7899	0.131134	2.7758	-0.237837	1.30324e-06
AT1G11310	AL1G22390	non_mQTG	-	Non	379.667	25	1342.33	3	0.0339409	455.7	31.5344	1257.3	28.415	0.32659	0.133174	0.36684	5.36203e-19
AT1G11320	AL1G22400	non_mQTG	-	Non	287	51	988	49	0.279094	338.1	37.7996	927.9	35.4458	0.341682	1.02459	-0.00606791	0.254008
AT1G11330	AL1G22410	non_mQTG	-	Non	548.333	87	1980.67	46	0.146377	549	70.9857	1971	28.1853	0.110596	1.33164	-0.0616556	0.0724686
AT1G11340	AL1G22420	non_mQTG	-	Non	570.667	36	2135.33	36	0.267249	613.1	73.5107	1729.9	59.3356	0.286072	1.2389	-0.0533516	0.0793209
AT1G11350	AL1G22430	non_mQTG	-	Non	547.667	14	1945.33	35	0.703821	652.5	59.4427	1837.5	53.4712	0.319429	2.77919	-0.240728	3.95587e-08
AT1G11360	AL1G22450	non_mQTG	-	Non	158.333	14	570.667	10	0.198181	190	28.025	536	9.112	0.115254	2.19687	-0.171305	0.0164199
AT1G11362	-	non_mQTG	-	Non	117.333	6	437.667	45	2.01066	-	-	-	-	-	-	-	-
AT1G11370	-	mQTG	5	Non	201	35	666	79	0.68121	-	-	-	-	-	-	-	-
AT1G11380	AL1G22470	non_mQTG	-	Non	171	13	594	14	0.310023	193.7	33.3164	568.3	10.1157	0.103488	3.54687	-0.285609	0.000161363
AT1G11390	AL1G22480	non_mQTG	-	Non	425.333	21	1449.67	18	0.251486	423.1	55.7646	1448.9	22.7477	0.11912	2.10123	-0.171804	0.00158085
AT1G11400	AL1G22490	non_mQTG	-	Non	139.333	5	475.667	9	0.52726	155.9	18.6612	456.1	15.3706	0.281537	2.18536	-0.191204	0.0103437
AT1G11410	AL1G22500	non_mQTG	-	Non	537.333	26	2000.67	36	0.371876	618.2	83.2097	1907.8	46.7411	0.182021	2.46493	-0.220962	6.39738e-07
AT1G11420	AL1G22510	non_mQTG	-	Non	369.333	24	1445.67	44	0.468373	448.4	89.5455	1327.6	175.509	0.661993	0.935376	0.0151028	0.183727
AT1G11430	AL1G22520	mQTG	3	Non	158.333	23	540.667	2	0.0254651	184.8	31.6008	511.2	9.09936	0.104094	0.301988	0.143571	0.000595187
AT1G11440	AL1G22530	non_mQTG	-	Non	216.333	13	875.667	38	0.722146	209.4	26.51	858.6	33.9147	0.312006	2.28488	-0.183826	0.000806633
AT1G11450	-	non_mQTG	-	Non	206.667	14	699.333	10	0.211085	-	-	-	-	-	-	-	-
AT1G11460	AL1G22540	mQTG	1	Non	229.333	25	784.667	36	0.420867	268.1	26.8368	739.9	44.8379	0.605395	0.861882	0.0354112	0.167743
AT1G11470	AL1G22570	mQTG	3	Non	100.333	5	352.667	16	0.910397	97.3	44.0769	325.7	105.299	0.713687	1.33948	-0.0569788	0.0417798
AT1G11475	AL1G22580	non_mQTG	-	Non	45.3333	3	170.667	2	0.177083	52.9	4.26903	160.1	0	0	-	-0.4	0.0381726
AT1G11480	AL1G22590	non_mQTG	-	Non	398	29	1339	42	0.430481	400.4	38.6386	1327.6	69.4335	0.541969	0.805942	0.0509245	0.0978695
AT1G11490	AL1G22600	non_mQTG	-	Non	243.667	34	854.333	38	0.318767	255.4	54.5279	830.6	41.3639	0.233255	1.47334	-0.0964178	0.0260829
AT1G11500	AL1G22610	non_mQTG	-	Non	130.333	16	424.667	14	0.268544	146.9	11.7079	405.1	14.3405	0.444166	0.714369	0.0838662	0.128419
AT1G11510	AL1G22620	non_mQTG	-	Non	220	17	839	24	0.370189	198.5	54.0317	713.5	95.9657	0.494122	0.794867	0.0544167	0.0660171
AT1G11520	-	non_mQTG	-	Non	129.333	11	461.667	26	0.66216	-	-	-	-	-	-	-	-
AT1G11530	AL1G22630	non_mQTG	-	Non	75.3333	10	281.667	5	0.133728	89.3	12.1627	264.7	5.08224	0.140969	1.19658	-0.0386236	0.213953
AT1G11540	-	non_mQTG	-	Non	254	24	850	34	0.423333	-	-	-	-	-	-	-	-
AT1G11545	AL1G22650	non_mQTG	-	Non	185.333	23	732.667	14	0.153974	213.1	37.5482	701.9	7.019	0.0567537	3.25622	-0.220886	0.00164207
AT1G11560	AL1G22670	mQTG	4	Non	233.667	31	798.333	43	0.405994	278.1	47.6942	750.9	40.1731	0.311953	1.64678	-0.123879	0.0097433
AT1G11570	-	mQTG	10	Non	85.3333	4	313.667	14	0.952179	-	-	-	-	-	-	-	-
AT1G11572	AL1G22680	non_mQTG	-	Non	60.6667	4	209.333	4	0.289809	71.9	10.1091	195.1	8.23322	0.300142	1.22785	-0.0511363	0.197093
AT1G11580	AL1G22690	mQTG	12	Non	373	34	1301	18	0.151784	427.9	75.3104	1240.1	21.2057	0.0971591	1.88016	-0.126442	0.00523321
AT1G11590	-	non_mQTG	-	Non	345	48	1230	108	0.631098	-	-	-	-	-	-	-	-
AT1G11593	-	non_mQTG	-	Non	113.333	18	456.667	44	0.60665	-	-	-	-	-	-	-	-
AT1G11600	AL1G22730	non_mQTG	-	Non	345	18	1188	14	0.22587	406.7	63.5265	1123.3	13.1426	0.074904	3.75949	-0.26608	4.12362e-06
AT1G11608	-	non_mQTG	-	Non	53.3333	3	201.667	16	1.41047	-	-	-	-	-	-	-	-
AT1G11610	-	non_mQTG	-	Non	331.667	33	1183.33	13	0.110414	-	-	-	-	-	-	-	-
AT1G11620	AL1G22750	non_mQTG	-	Non	231.333	20	860.667	37	0.49725	265.9	28.5577	823.1	46.2582	0.523277	1.1421	-0.0308287	0.176306
AT1G11630	AL1G22760	non_mQTG	-	Non	257	17	961	25	0.393279	289.6	41.4707	919.4	26.019	0.197626	2.34391	-0.209713	0.000387009
AT1G11650	AL1G22780	non_mQTG	-	Non	275.667	22	942.333	10	0.132971	297.4	44.729	917.6	12.1123	0.087766	1.67857	-0.0994098	0.0430988
AT1G11655	AL1G22790	non_mQTG	-	Non	82	4	260	1	0.0788462	92.5	12.2007	246.5	12.3989	0.38135	0.246004	0.304029	0.000159869
AT1G11660	AL1G22800	non_mQTG	-	Non	499.667	45	1792.33	20	0.123902	571	60.0121	1718	20.1006	0.111323	1.32693	-0.0567883	0.094738
AT1G11670	AL1G22810	non_mQTG	-	Non	356.667	44	1155.33	6	0.0420973	384.4	47.1659	1124.6	5.0607	0.0366748	1.27091	-0.0231011	0.183843
AT1G11680	AL1G22820	non_mQTG	-	Non	326.333	13	1140.67	9	0.198062	302.6	54.8916	1161.4	13.1238	0.0622933	2.89564	-0.216137	0.000262762
AT1G11684	-	non_mQTG	-	Non	38.3333	1	159.667	3	0.720251	-	-	-	-	-	-	-	-
AT1G11690	AL1G22830	non_mQTG	-	Non	138	6	606	19	0.721122	187.5	23.1375	553.5	37.8594	0.554295	1.93529	-0.139323	0.0061306
AT1G11700	AL1G22840	non_mQTG	-	Non	140	16	466	6	0.112661	167	21.9271	436	8.1096	0.14166	1.01394	-0.00273756	0.264898
AT1G11710	AL1G22850	non_mQTG	-	Non	415.333	7	1558.67	34	1.29427	457.8	59.1478	1513.2	61.2846	0.313467	4.68779	-0.320397	1.24438e-19
AT1G11720	AL1G22860	non_mQTG	-	Non	704.667	47	2580.33	62	0.360248	812.7	75.4998	2424.3	45.5768	0.202368	2.18522	-0.192378	2.42064e-05
AT1G11730	AL1G22880	non_mQTG	-	Non	240.333	14	914.667	15	0.281523	296	33.5368	739	21.9483	0.262136	1.63713	-0.12167	0.0302671
AT1G11740	AL1G22910	non_mQTG	-	-	441	31	1494	37	0.352312	496.4	66.1701	1372.6	53.3941	0.291823	1.47914	-0.0975449	0.0156261
AT1G11750	AL1G22920	non_mQTG	-	Non	211	10	659	10	0.320182	207.4	25.1369	605.6	5.02648	0.0684818	5.00089	-0.333358	0.000232509
AT1G11755	AL1G22930	non_mQTG	-	Non	169.667	8	595.333	5	0.178122	192.6	26.4632	569.4	14.235	0.181951	1.16189	-0.034846	0.193821
AT1G11760	AL1G22940	non_mQTG	-	Non	109.667	1	346.333	2	0.633301	106.9	22.4918	343.1	6.58752	0.0912548	6.8286	-0.44013	8.90921e-07
AT1G11765	AL1G22950	non_mQTG	-	Non	77	1	337	14	3.19881	80.8	13.7683	330.2	8.12292	0.144366	23.7299	-0.562275	9.60633e-25
AT1G11770	AL1G22960	non_mQTG	-	Non	360	13	1251	33	0.730493	409.2	84.2543	1198.8	22.0579	0.0893638	9.69612	-0.509909	3.57094e-30
AT1G11780	AL1G22970	non_mQTG	-	Non	216	6	822	9	0.394161	239.6	35.1972	795.4	27.1231	0.232131	1.94652	-0.164779	0.00467544
AT1G11785	-	non_mQTG	-	Non	28.6667	4	112.333	18	1.14837	-	-	-	-	-	-	-	-
AT1G11790	AL1G22980	non_mQTG	-	Non	270.333	14	908.667	5	0.106252	289.2	27.0402	886.8	10.1095	0.121925	0.955259	0.00897121	0.250844
AT1G11800	AL1G22990	non_mQTG	-	Non	297	12	1029	18	0.432945	311.4	42.8175	978.6	30.9238	0.229818	2.07692	-0.180645	0.00113486
AT1G11810	AL3G25970	non_mQTG	-	Non	243.667	11	890.333	34	0.845921	250	54.7	860	152.306	0.809415	1.11009	-0.0197991	0.15876
AT1G11820	AL1G23000	mQTG	5	Non	349.333	9	1186.67	9	0.294382	395	68.5325	1138	11.0386	0.0559078	6.20844	-0.361274	4.61195e-10
AT1G11840	AL1G23010	non_mQTG	-	Non	214.333	8	754.667	7	0.248509	176.9	14.9481	672.1	8.0652	0.142012	1.62173	-0.116208	0.0926663
AT1G11850	-	non_mQTG	-	Non	93	10	234	11	0.437179	-	-	-	-	-	-	-	-
AT1G11860	AL1G23030	non_mQTG	-	Non	277.333	19	949.667	2	0.0307402	338.8	37.1325	885.2	5.04564	0.0520073	0.774665	0.0243889	0.179502
AT1G11870	AL1G23040	non_mQTG	-	Non	350.333	42	1194.67	16	0.111713	378.5	93.5273	1151.5	23.8361	0.0837718	1.49477	-0.072766	0.0332352
AT1G11880	AL1G23050	non_mQTG	-	Non	334.333	91	1135.67	88	0.284689	431.7	71.2737	1035.3	40.0661	0.234403	1.72026	-0.131766	0.00336601
AT1G11890	AL1G23060	non_mQTG	-	Non	142.667	9	514.333	0	0	163.2	18.4906	490.8	2.01228	0.0361871	-	0.0981464	-
AT1G11900	AL1G23070	non_mQTG	-	Non	230	22	874	30	0.358852	248.1	43.7152	786.9	30.2956	0.218502	1.96766	-0.167583	0.00232095
AT1G11905	AL1G23080	non_mQTG	-	Non	150	9	516	8	0.258398	170	24.344	493	4.0426	0.0572626	5.35277	-0.328176	0.00039605
AT1G11910	AL1G23090	non_mQTG	-	Non	350.667	22	1170.33	17	0.231532	367.1	51.137	1150.9	13.1203	0.0818378	3.01175	-0.231714	0.000174066
AT1G11915	AL1G23110	non_mQTG	-	Non	219.667	31	770.333	24	0.220767	278.4	45.0451	666.6	9.06576	0.0840544	3.84674	-0.268823	7.30685e-05
AT1G11920	AL1G23120	non_mQTG	-	Non	261.667	32	893.333	23	0.210529	305.4	41.1679	843.6	15.691	0.137982	1.88576	-0.142219	0.0145667
AT1G11925	AL1G23130	non_mQTG	-	Non	84.3333	6	338.667	6	0.249016	121.2	10.7626	298.8	9.20304	0.346847	1.16946	-0.0390552	0.212432
AT1G11930	AL1G23140	non_mQTG	-	Non	174	20	600	10	0.145	152.1	21.5221	567.9	8.57529	0.106714	1.25489	-0.0484157	0.175479
AT1G11940	AL1G23160	mQTG	8	Non	253.667	30	898.333	26	0.244725	308.9	24.0015	840.1	13.6096	0.208494	1.52843	-0.102435	0.0759114
AT1G11950	AL1G23170	non_mQTG	-	Non	543.667	66	2084.33	51	0.201554	551.2	89.129	2073.8	81.7077	0.243661	0.842912	0.0423821	0.0926982
AT1G11960	AL1G23180	non_mQTG	-	Non	511.333	29	1804.67	20	0.195407	605.5	80.8948	1707.5	27.32	0.11976	2.04208	-0.155702	0.000765831
AT1G11970	-	mQTG	2	Non	61.3333	4	238.667	11	0.706704	-	-	-	-	-	-	-	-
AT1G11980	-	non_mQTG	-	Non	53.3333	3	183.667	9	0.871143	-	-	-	-	-	-	-	-
AT1G11990	AL1G23200	non_mQTG	-	Non	391.333	49	1381.67	31	0.179188	425.4	72.3605	1299.6	26.9017	0.121693	1.70172	-0.116483	0.00911602
AT1G12000	-	non_mQTG	-	Non	388	38	1313	13	0.101094	-	-	-	-	-	-	-	-
AT1G12010	AL1G23220	mQTG	6	Non	197	30	766	21	0.180026	251.3	41.364	708.7	14.174	0.121507	2.04281	-0.156552	0.00936324
AT1G12020	AL1G23260	mQTG	1	Non	150	9	531	14	0.439422	173.8	33.8389	498.2	21.6219	0.222907	2.43449	-0.218836	0.000667876
AT1G12030	AL1G23270	non_mQTG	-	Non	193	20	695	15	0.208273	233.1	26.6666	648.9	18.883	0.254371	1.05915	-0.0140128	0.239532
AT1G12040	-	non_mQTG	-	Non	559	40	1676	35	0.291841	-	-	-	-	-	-	-	-
AT1G12050	AL1G23300	mQTG	2	Non	290	12	976	19	0.470458	330.3	32.2373	932.7	9.04719	0.0993852	5.64179	-0.393761	4.16069e-07
AT1G12060	AL1G23310	non_mQTG	-	-	144	18	504	10	0.15873	157.4	21.7212	484.6	26.4592	0.395652	0.456074	0.192026	0.00336022
AT1G12064	AL1G23320	non_mQTG	-	Non	74.6667	4	255.333	9	0.657963	77.3	25.4394	249.7	11.3364	0.137952	5.04912	-0.384051	8.46477e-07
AT1G12070	AL1G23330	non_mQTG	-	Non	138.667	15	533.333	8	0.138667	191.6	22.0915	474.4	9.10848	0.166522	1.29353	-0.0558873	0.160032
AT1G12080	-	non_mQTG	-	Non	91.6667	3	325.333	12	1.12705	-	-	-	-	-	-	-	-
AT1G12090	AL1G23360	non_mQTG	-	Non	102	4	312	4	0.326923	109.4	18.4558	301.6	3.016	0.0592768	6.11929	-0.359537	0.000682956
AT1G12100	-	non_mQTG	-	Non	92.6667	8	306.333	12	0.453754	-	-	-	-	-	-	-	-
AT1G12110	AL1G23380	non_mQTG	-	Non	425	11	1348	5	0.14331	497.2	55.7858	1269.8	10.0314	0.07041	2.52778	-0.160087	0.00318308
AT1G12120	AL1G23390	non_mQTG	-	Non	309	13	1143	32	0.665455	364	44.5172	1085	53.2735	0.401472	2.05695	-0.16634	0.000259359
AT1G12130	AL1G23400	non_mQTG	-	Non	304	39	1109	61	0.428753	373.6	66.837	1015.4	48.0284	0.264394	2.17663	-0.191872	3.05872e-05
AT1G12140	AL1G23410	non_mQTG	-	Non	309	16	1071	14	0.252451	345.5	59.2878	1031.5	19.289	0.108974	2.68944	-0.221187	9.01489e-05
AT1G12150	AL1G23420	non_mQTG	-	Non	342.333	28	1304.67	19	0.178051	408.8	56.6188	1235.2	21.2454	0.124188	1.80838	-0.131403	0.00953436
AT1G12160	AL1G23430	non_mQTG	-	Non	313.333	31	1093.67	38	0.351191	380.9	46.4698	1023.1	32.2276	0.258197	1.76752	-0.141211	0.00658764
AT1G12170	AL1G23440	mQTG	3	Non	217.333	17	877.667	43	0.626349	243.7	27.0994	794.3	97.9372	1.10881	0.699894	0.0666013	0.0405139
AT1G12180	AL1G23450	non_mQTG	-	Non	80.6667	9	279.333	23	0.738001	86.2	11.6198	258.8	50.6989	1.45326	0.585712	0.0947929	0.0396987
AT1G12190	AL1G23460	non_mQTG	-	Non	227.667	26	900.333	45	0.437658	240.2	36.4383	857.8	54.8134	0.421226	1.15056	-0.0331194	0.159795
AT1G12200	AL1G23470	non_mQTG	-	Non	310.333	38	1087.67	28	0.210236	380.1	49.7171	1014.9	18.2682	0.137615	2.00532	-0.155534	0.00544738
AT1G12210	AL1G23480	non_mQTG	-	Non	565.333	67	2092.67	122	0.491914	713.5	62.1459	1932.5	69.1835	0.411022	1.63567	-0.118709	0.0028485
AT1G12211	-	non_mQTG	-	Non	51.6667	0	197.333	6	-	-	-	-	-	-	-	-	-
AT1G12220	-	non_mQTG	-	Non	574.333	26	2095.67	40	0.421627	-	-	-	-	-	-	-	-
AT1G12230	AL1G23510	non_mQTG	-	Non	314.667	31	969.333	31	0.324622	323.9	36.9894	891.1	12.119	0.119089	3.05219	-0.25322	0.000340647
AT1G12240	AL1G23520	non_mQTG	-	Non	453.333	72	1541.67	47	0.191952	494.1	82.5147	1494.9	26.7587	0.107186	2.01294	-0.150079	0.000998979
AT1G12244	AL1G23530	non_mQTG	-	Non	178	9	587	22	0.741246	189.8	23.1746	521.2	13.2385	0.208026	4.27911	-0.346113	6.24232e-06
AT1G12250	AL1G23540	non_mQTG	-	Non	202.333	8	640.667	9	0.355294	237.6	35.64	602.4	10.1203	0.112	3.96183	-0.308252	3.55438e-05
AT1G12260	AL1G23550	mQTG	13	Non	235	6	953	17	0.698671	330.2	22.1564	854.8	5.04332	0.0879285	12.4475	-0.553712	2.05818e-10
AT1G12270	AL1G23580	non_mQTG	-	Non	352.667	23	1366.33	22	0.246889	379.4	56.2271	1336.6	42.9049	0.216599	1.25353	-0.0560833	0.0926982
AT1G12280	AL1G23590	non_mQTG	-	Non	570.667	32	2114.33	60	0.50607	705.8	72.1328	1868.2	90.9813	0.476517	1.48656	-0.0943966	0.00638572
AT1G12290	AL1G23600	non_mQTG	-	Non	572.667	33	2082.33	48	0.400017	672.1	123.33	1976.9	84.809	0.233787	2.11522	-0.18513	1.26497e-07
AT1G12300	AL1G24180	non_mQTG	-	Non	403.667	30	1510.33	73	0.650357	456.3	94.9104	1454.7	119.431	0.394712	1.93374	-0.151538	1.80417e-06
AT1G12310	AL1G23640	non_mQTG	-	Non	98.6667	8	348.333	3	0.10622	113.9	20.5931	330.1	0	0	-	-0.272727	0.00338458
AT1G12320	AL1G23650	non_mQTG	-	Non	145.667	24	493.333	12	0.147635	188.7	19.7758	447.3	12.9717	0.276718	0.762266	0.0627798	0.142766
AT1G12330	AL1G23660	non_mQTG	-	CNVs	333.667	11	1184.33	8	0.204897	396.3	64.2402	1115.7	8.03304	0.044417	5.816	-0.309904	2.08428e-07
AT1G12340	-	non_mQTG	-	Non	83.6667	1	306.333	1	0.273123	-	-	-	-	-	-	-	-
AT1G12350	AL1G23670	non_mQTG	-	Non	215.667	7	738.333	15	0.625927	215.2	28.0836	735.8	14.4953	0.150958	4.15164	-0.341385	2.82024e-06
AT1G12360	AL1G23680	non_mQTG	-	-	433.667	17	1567.33	7	0.113931	453.4	38.5843	1541.6	5.08728	0.0387779	3.12302	-0.175177	0.00614333
AT1G12370	AL1G23690	non_mQTG	-	Non	320.333	44	1170.67	33	0.205225	368.7	44.0596	1119.3	26.9751	0.201674	1.22501	-0.048826	0.132329
AT1G12380	AL1G23710	non_mQTG	-	Non	534.667	30	1847.33	17	0.164008	640.7	92.5171	1726.3	14.1557	0.0567867	3.70356	-0.229	1.50866e-06
AT1G12390	AL1G23720	non_mQTG	-	Non	88.3333	3	325.667	2	0.180826	113.1	7.37412	297.9	3.00879	0.154908	1.63391	-0.110217	0.148656
AT1G12400	AL1G23730	non_mQTG	-	Non	42.6667	15	173.333	2	0.0328205	49.7	6.73435	163.3	0.99613	0.0450185	0.901402	0.0112104	0.255024
AT1G12410	AL1G23740	non_mQTG	-	Non	187	21	653	3	0.0409101	220.5	30.6054	616.5	3.51405	0.0410663	1.24421	-0.0220074	0.205662
AT1G12411	-	non_mQTG	-	Non	36.3333	2	125.667	4	0.578249	-	-	-	-	-	-	-	-
AT1G12420	AL1G23750	non_mQTG	-	Non	289.667	12	1036.33	11	0.256219	292.1	35.3733	1027.9	13.1571	0.105698	2.46449	-0.20715	0.00251785
AT1G12423	-	non_mQTG	-	Non	25	1	95	3	0.789474	-	-	-	-	-	-	-	-
AT1G12430	AL1G23770	non_mQTG	-	Non	634.667	32	2128.33	25	0.232968	591.9	110.804	1946.1	25.6885	0.0705128	3.36981	-0.250391	1.1094e-08
AT1G12440	AL1G23780	non_mQTG	-	Non	114	9	393	8	0.257846	149.7	20.8832	354.3	9.17637	0.185663	2.02289	-0.165315	0.0301493
AT1G12450	AL1G23790	non_mQTG	-	Non	216.667	6	695.333	6	0.311601	259.9	36.412	643.1	11.1256	0.123483	3.2728	-0.265962	0.00022784
AT1G12451	-	non_mQTG	-	Non	42.6667	1	140.333	3	0.912114	-	-	-	-	-	-	-	-
AT1G12460	AL1G23810	non_mQTG	-	Non	602	28	2047	29	0.304592	728.1	108.924	1917.9	61.3728	0.213904	1.83817	-0.148384	0.000110755
AT1G12470	AL1G23830	mQTG	2	Non	636	33	2331	25	0.2067	683.4	79.5478	2280.6	40.5947	0.152921	1.48452	-0.0931466	0.018497
AT1G12480	AL1G23840	non_mQTG	-	Non	373.667	16	1297.33	14	0.252023	500.5	43.7437	1158.5	13.091	0.129291	2.92381	-0.236331	0.000315785
AT1G12490	-	non_mQTG	-	CNVs	227.667	8	831.333	16	0.547715	-	-	-	-	-	-	-	-
AT1G12500	AL1G23850	mQTG	1	Non	273	18	813	5	0.0932759	310.3	44.497	763.7	4.04761	0.0369596	3.05372	-0.134012	0.0119835
AT1G12520	AL1G23870	non_mQTG	-	Non	231.667	18	731.333	23	0.404766	276.1	39.4547	677.9	23.0486	0.237929	2.18731	-0.192217	0.00154308
AT1G12530	AL1G23880	non_mQTG	-	Non	119	11	463	22	0.514039	136.1	18.1421	406.9	24.8209	0.457614	1.46184	-0.0889397	0.0785135
AT1G12540	-	non_mQTG	-	Non	167.333	11	606.667	38	0.952847	-	-	-	-	-	-	-	-
AT1G12550	AL1G23900	non_mQTG	-	Non	233.333	26	738.667	28	0.340183	274.3	46.439	691.7	50.2866	0.429415	0.994524	0.00137074	0.266072
AT1G12560	AL1G23910	non_mQTG	-	Non	175	13	614	8	0.175395	194.2	29.1494	591.8	15.2684	0.171885	1.17485	-0.0372069	0.184322
AT1G12570	AL1G23920	mQTG	1	Non	415	52	1304	38	0.232568	461.5	58.6566	1155.5	20.799	0.141621	2.06089	-0.160454	0.00247087
AT1G12580	AL1G23930	non_mQTG	-	Non	349.333	20	1219.67	21	0.300738	344.2	57.6535	1221.8	25.2913	0.123582	2.39356	-0.207278	0.000156123
AT1G12600	AL1G23950	non_mQTG	-	Non	234.333	41	815.667	16	0.112113	286.5	35.0103	760.5	11.1033	0.119476	1.2305	-0.0399203	0.168737
AT1G12610	AL1G23960	non_mQTG	-	Non	142.667	32	487.333	10	0.0914843	154	34.8194	473	13.7643	0.128704	0.790528	0.0452158	0.146311
AT1G12620	AL1G24080	mQTG	2	Non	403.667	47	1462.33	77	0.45224	460	122.498	1403	141.703	0.379271	1.41626	-0.0846223	0.00291465
AT1G12630	AL1G23980	non_mQTG	-	Non	129	7	450	18	0.737143	157.1	17.2967	418.9	22.83	0.495005	1.94819	-0.151052	0.0159736
AT1G12640	AL1G24100	mQTG	13	Non	308.333	47	1080.67	21	0.127482	301.8	42.7349	1084.2	8.56518	0.055791	2.22929	-0.141861	0.013782
AT1G12650	AL1G24110	mQTG	1	Non	151.333	15	595.667	9	0.152434	183.5	17.3041	554.5	6.04405	0.115589	1.71779	-0.116133	0.0876014
AT1G12660	-	non_mQTG	-	-	85.6667	1	328.333	15	3.91371	-	-	-	-	-	-	-	-
AT1G12663	AL1G24130	mQTG	1	Non	75.6667	4	272.333	9	0.625153	84	10.248	261	20.7495	0.651639	1.11126	-0.022915	0.224883
AT1G12665	-	non_mQTG	-	Non	62.6667	12	207.333	20	0.503751	-	-	-	-	-	-	-	-
AT1G12672	AL1G24160	non_mQTG	-	-	63.6667	6	251.333	11	0.464412	61.3	7.71767	247.7	10.3043	0.330421	1.37312	-0.0752951	0.157683
AT1G12680	AL1G24170	mQTG	1	Non	325	39	1088	7	0.0536152	372.1	27.6842	1037.9	14.1154	0.182796	0.352023	0.185519	0.000667876
AT1G12700	AL1G24190	non_mQTG	-	-	466	45	1742	101	0.600408	360.5	47.2255	1412.5	72.7438	0.39313	1.4571	-0.0854275	0.0199061
AT1G12710	AL1G24310	mQTG	1	Non	193	13	683	23	0.499944	191.3	25.2516	681.7	13.1568	0.146212	3.39565	-0.296339	0.000132303
AT1G12730	AL1G24320	non_mQTG	-	Non	324.333	16	1100.67	44	0.810342	354	48.3564	948	46.926	0.362372	2.83383	-0.240839	2.2952e-07
AT1G12740	AL1G24330	non_mQTG	-	-	299.333	39	1137.67	17	0.11469	337.9	49.8402	1078.1	13.1528	0.0827119	1.65176	-0.0947735	0.0417188
AT1G12750	AL1G24340	non_mQTG	-	Non	207.333	18	716.667	33	0.530388	249.6	32.473	671.4	41.1568	0.471176	1.44651	-0.0880891	0.0457834
AT1G12760	AL1G24350	mQTG	12	Non	280.667	30	946.333	15	0.148292	353	38.9359	862	13.1024	0.137806	1.48583	-0.0815496	0.0772071
AT1G12770	AL1G24360	non_mQTG	-	Non	386	34	1270	20	0.178786	480.5	56.4107	1172.5	14.07	0.102215	2.35841	-0.170741	0.00201841
AT1G12775	-	non_mQTG	-	Non	413.333	36	1521.67	86	0.648899	-	-	-	-	-	-	-	-
AT1G12780	AL1G24390	non_mQTG	-	Non	229	19	827	7	0.102017	295.5	15.5729	757.5	9.09	0.227704	0.631173	0.0993398	0.0933198
AT1G12790	AL1G24400	non_mQTG	-	Non	166.333	24	586.667	22	0.259896	183.4	19.3487	566.6	13.2018	0.220853	1.34348	-0.0726822	0.13252
AT1G12800	AL1G24430	non_mQTG	-	Non	511.333	37	1792.67	31	0.238982	614.4	63.0989	1671.6	63.688	0.370983	0.830088	0.0464408	0.101327
AT1G12805	AL1G24440	non_mQTG	-	Non	50.3333	7	177.667	14	0.566604	55.9	7.20551	163.1	10.9929	0.522886	1.31093	-0.0626075	0.175025
AT1G12810	-	mQTG	1	Non	110.667	4	378.333	13	0.950661	-	-	-	-	-	-	-	-
AT1G12820	AL1G24460	non_mQTG	-	Non	383.333	24	1350.67	16	0.189207	512.4	73.2732	1218.6	17.1823	0.0986014	2.84298	-0.210047	5.19566e-05
AT1G12830	AL1G24470	non_mQTG	-	Non	123.667	11	518.333	15	0.325343	135.2	14.5881	497.8	23.2473	0.432808	0.855707	0.0375094	0.192042
AT1G12840	AL1G24480	non_mQTG	-	Non	250.333	9	877.667	7	0.221842	264.9	25.9072	860.1	11.0953	0.131902	1.81609	-0.137648	0.0381258
AT1G12845	AL1G24490	non_mQTG	-	Non	90	6	270	12	0.666667	92.6	6.30606	264.4	9.20112	0.511013	1.37072	-0.0733209	0.167265
AT1G12850	AL1G24500	non_mQTG	-	Non	280.667	24	937.333	21	0.262002	353.1	47.5979	846.9	17.1921	0.150593	2.42252	-0.201316	0.000886227
AT1G12855	-	non_mQTG	-	-	303	22	1086	58	0.73556	-	-	-	-	-	-	-	-
AT1G12860	AL1G24510	non_mQTG	-	Non	291.667	24	1061.33	18	0.206109	279.2	62.2337	1046.8	25.9606	0.111261	1.79792	-0.134214	0.00614284
AT1G12870	-	non_mQTG	-	Non	262.667	13	988.333	37	0.756415	-	-	-	-	-	-	-	-
AT1G12880	AL1G24520	non_mQTG	-	Non	129	7	483	6	0.228926	130.8	15.4867	478.2	16.3544	0.288851	0.811665	0.0520873	0.171129
AT1G12890	AL1G24530	non_mQTG	-	Non	132	7	528	16	0.571429	128.2	19.1018	522.8	26.9242	0.345638	1.62164	-0.110674	0.0420026
AT1G12900	AL1G24540	non_mQTG	-	Non	284	6	916	3	0.155022	315	31.5	882	2.9988	0.034	5.2521	-0.246409	0.00150837
AT1G12910	AL1G24550	non_mQTG	-	Non	229.667	5	811.333	3	0.169844	192.7	34.5318	845.3	1.01436	0.00669643	20.4258	-0.346464	2.49435e-05
AT1G12920	AL1G24560	non_mQTG	-	Non	282	11	1023	2	0.05012	324.1	36.0723	977.9	0.9779	0.00898473	6.70683	-0.127452	0.0153253
AT1G12930	AL1G24570	non_mQTG	-	Non	703.667	17	2314.33	35	0.62598	744.6	70.737	2270.4	24.5203	0.113684	5.93936	-0.415666	5.87448e-17
AT1G12938	-	non_mQTG	-	Non	34.6667	0	136.333	1	-	-	-	-	-	-	-	-	-
AT1G12940	AL1G24580	non_mQTG	-	Non	357.667	6	1151.33	4	0.207103	403.6	68.4909	1099.4	33.2019	0.177961	1.37524	-0.0735081	0.0512852
AT1G12950	AL1G24590	non_mQTG	-	Non	364	16	1205	3	0.056639	453	42.4461	1110	26.973	0.259338	0.29506	0.230658	2.8787e-07
AT1G12960	-	non_mQTG	-	Non	69.6667	5	245.333	23	1.30625	-	-	-	-	-	-	-	-
AT1G12970	AL1G24620	mQTG	1	Non	317.667	18	1077.33	34	0.556965	411.3	57.9522	977.7	30.6998	0.222853	3.56567	-0.307551	3.775e-09
AT1G12980	AL1G24630	non_mQTG	-	CNVs	233.333	16	753.667	27	0.522446	269.1	52.8512	693.9	42.1891	0.309572	2.11397	-0.184	0.000196104
AT1G12990	AL1G24640	mQTG	2	Non	248.333	11	930.667	2	0.0485152	224.6	38.5189	813.4	5.04308	0.0361516	1.38872	-0.0380782	0.153093
AT1G13000	AL1G24650	non_mQTG	-	Non	261	8	945	2	0.0690476	328.5	35.9708	874.5	12.1555	0.126941	0.739801	0.052576	0.120605
AT1G13020	AL1G24670	non_mQTG	-	Non	382.667	16	1267.33	18	0.33969	429	58.3869	1212	26.9064	0.163115	2.44125	-0.213954	8.10868e-05
AT1G13030	AL1G24680	non_mQTG	-	Non	382.667	12	1444.33	36	0.79483	443.3	45.3053	1362.7	68.2713	0.490215	1.99082	-0.148896	0.000230216
AT1G13040	AL1G24690	non_mQTG	-	Non	326.333	11	1227.67	9	0.217486	380.4	47.55	1170.6	22.3585	0.1528	1.74004	-0.130175	0.0141327
AT1G13050	AL1G24700	non_mQTG	-	Non	219.333	8	734.667	18	0.671733	248	26.0896	703	16.2393	0.219582	3.61479	-0.308662	1.77894e-05
AT1G13060	AL1G24710	non_mQTG	-	Non	204.333	8	692.667	4	0.147498	220.5	25.0709	601.5	1.98495	0.0290237	6.31523	-0.259968	0.00266132
AT1G13080	AL1G24740	non_mQTG	-	Non	324.333	23	1184.67	27	0.321389	364.7	66.7036	1141.3	33.0977	0.158557	2.36585	-0.208364	3.5691e-05
AT1G13090	AL1G24750	non_mQTG	-	Non	315.667	13	1157.33	27	0.566488	392.5	43.175	1077.5	38.359	0.323636	2.33768	-0.204534	8.5899e-05
AT1G13100	AL1G24770	mQTG	1	Non	320.333	22	1152.67	46	0.581077	375.3	47.8883	1088.7	40.4996	0.291536	2.47237	-0.218267	1.54612e-05
AT1G13110	AL1G24780	non_mQTG	-	Non	336.333	19	1178.67	11	0.165203	381.7	61.4155	1130.3	26.9011	0.147918	1.32174	-0.062068	0.0815094
AT1G13120	AL1G24790	mQTG	3	Non	383	24	1453	34	0.373423	415	55.1535	1409	46.0743	0.24605	1.69583	-0.131052	0.00442392
AT1G13130	AL1G24800	mQTG	3	Non	362.333	22	1296.67	31	0.393749	431	62.5812	1201	24.5004	0.140496	3.59923	-0.303556	2.49254e-08
AT1G13140	AL1G24810	non_mQTG	-	Non	347.333	10	1257.67	26	0.718049	473.5	75.8547	1107.5	26.9123	0.151685	7.32834	-0.460346	3.61879e-24
AT1G13150	AL1G24830	non_mQTG	-	Non	342.667	11	1247.33	15	0.374617	449.1	48.5028	1137.9	24.92	0.202778	2.6541	-0.237519	4.44067e-05
AT1G13160	AL1G24840	non_mQTG	-	Non	526.667	23	1888.33	24	0.291032	572.4	49.4554	1839.6	45.4381	0.28588	1.13573	-0.0318054	0.165968
AT1G13170	AL1G24850	non_mQTG	-	Non	546.667	19	1967.33	23	0.336371	558.8	70.297	1883.2	23.7283	0.100159	3.58628	-0.295258	2.45452e-08
AT1G13180	AL1G24860	non_mQTG	-	Non	283.333	10	1000.67	4	0.113258	281	30.3761	1000	3	0.0277521	4.05015	-0.19583	0.00681135
AT1G13190	AL1G24870	mQTG	6	Non	370	14	1352	9	0.17593	369.9	47.7171	1346.1	22.2107	0.127907	1.38111	-0.0736815	0.0755775
AT1G13195	AL1G24880	non_mQTG	-	Non	167.333	5	615.667	3	0.163075	187.5	25.5562	592.5	10.1318	0.125459	1.51344	-0.0911021	0.0918156
AT1G13200	AL1G24890	non_mQTG	-	Non	283.333	13	1024.67	34	0.723187	270.5	43.9833	839.5	67.7476	0.49631	1.69797	-0.117058	0.00350168
AT1G13210	AL1G24900	mQTG	1	Non	790	63	2822	30	0.133306	1033.3	135.879	2575.7	28.8478	0.0851711	2.24295	-0.147455	5.80381e-05
AT1G13220	AL1G24910	non_mQTG	-	Non	698	23	2689	77	0.869015	772.9	66.5467	2581.1	88.5317	0.398374	2.51646	-0.199116	1.12813e-08
AT1G13230	AL1G24920	non_mQTG	-	Non	284	7	991	21	0.859738	316.8	60.8573	952.2	32.1844	0.17595	5.67269	-0.404086	2.79081e-18
AT1G13245	AL1G24940	non_mQTG	-	Non	27.3333	0	98.6667	3	-	30.5	3.2269	92.5	0	0	-	-1	-
AT1G13250	AL1G24950	non_mQTG	-	Non	242.333	18	795.667	9	0.152283	324.8	44.595	710.2	17.826	0.182811	1.25084	-0.0477563	0.136996
AT1G13260	AL1G24970	non_mQTG	-	Non	222.667	21	812.333	23	0.300213	292	29.0248	740	12.136	0.16499	2.6194	-0.227884	0.00226402
AT1G13270	AL1G24980	non_mQTG	-	Non	261.333	22	848.667	12	0.167964	260.7	37.8276	846.3	15.1488	0.123363	1.36204	-0.0669877	0.105239
AT1G13280	AL1G24992	non_mQTG	-	Non	179	17	586	11	0.197651	198	26.3736	558	17.3538	0.233483	0.983374	0.00400615	0.261528
AT1G13290	AL1G25000	non_mQTG	-	Non	187.333	17	721.667	23	0.351202	210.6	20.0281	695.4	9.59652	0.14511	2.82361	-0.251062	0.00351759
AT1G13300	AL1G25060	non_mQTG	-	Non	216.667	8	818.333	14	0.46334	229.2	28.3291	778.8	13.1617	0.136731	3.76668	-0.319144	2.42924e-05
AT1G13310	AL1G25070	mQTG	3	Non	254	26	871	44	0.493509	254.8	38.6532	858.2	47.9734	0.36849	1.36353	-0.074776	0.0576296
AT1G13320	AL1G25080	non_mQTG	-	Non	404	34	1360	15	0.131055	461.3	35.0127	1299.7	11.0474	0.111989	1.39822	-0.066274	0.11138
AT1G13330	AL1G25090	non_mQTG	-	Non	135	5	546	8	0.395604	176.3	25.6164	501.7	6.07057	0.083276	6.75163	-0.423805	1.6411e-06
AT1G13340	AL1G25100	non_mQTG	-	Non	274	9	956	19	0.605067	276.1	22.8335	950.9	27.0056	0.34341	1.78497	-0.136716	0.0183153
AT1G13350	-	non_mQTG	-	Non	495.333	25	1871.67	42	0.444609	-	-	-	-	-	-	-	-
AT1G13360	AL1G25110	non_mQTG	-	Non	137	6	448	13	0.662574	153.2	22.3825	425.8	11.1985	0.180014	4.33052	-0.350733	1.63294e-05
AT1G13370	-	non_mQTG	-	Non	96.3333	2	314.667	15	2.29608	-	-	-	-	-	-	-	-
AT1G13380	AL1G25120	non_mQTG	-	Non	134	5	433	3	0.185681	152.9	32.3995	411.1	5.05653	0.0580462	3.84448	-0.240001	0.00167121
AT1G13390	AL1G25130	non_mQTG	-	Non	124.333	4	406.667	4	0.305738	135.1	14.145	383.9	12.2464	0.30468	1.15503	-0.0359693	0.208879
AT1G13400	AL1G25160	non_mQTG	-	Non	143.333	10	480.667	13	0.387656	151.9	20.947	469.1	23.8303	0.368383	1.14271	-0.0330217	0.195711
AT1G13410	AL1G25170	non_mQTG	-	Non	299	31	1126	38	0.325503	254.9	50.1388	1149.1	74.5766	0.329944	0.824126	0.0472495	0.0999821
AT1G13420	AL1G25180	mQTG	4	Non	201.333	24	794.667	30	0.316695	223.7	36.1723	748.3	35.9932	0.297464	1.25622	-0.0567962	0.112067
AT1G13430	AL1G25190	non_mQTG	-	Non	215.667	20	840.333	27	0.34647	273.6	34.6104	770.4	52.9265	0.543083	0.88281	0.0301511	0.174378
AT1G13440	AL1G25200	non_mQTG	-	Non	226.333	19	790.667	2	0.0301322	249.1	34.6	764.9	1.98874	0.0187185	1.83136	-0.0408842	0.130652
AT1G13450	AL1G25210	non_mQTG	-	Non	257.333	17	963.667	8	0.125664	262	32.881	944	15.1984	0.128287	1.01809	-0.00388957	0.261008
AT1G13460	AL1G25220	non_mQTG	-	Non	309.667	13	1169.33	21	0.427791	375.5	70.4438	1100.5	16.8377	0.0815565	6.7583	-0.424735	2.90691e-15
AT1G13470	AL1G25240	non_mQTG	-	Non	237	18	903	25	0.364526	277.9	29.7353	859.1	47.2505	0.514019	0.874044	0.0323607	0.173485
AT1G13480	AL1G25260	non_mQTG	-	CNVs	242.333	13	921.667	22	0.444958	293.6	34.3218	864.4	28.093	0.278015	2.06753	-0.17847	0.00232117
AT1G13485	-	non_mQTG	-	-	34.6667	2	139.333	3	0.373206	-	-	-	-	-	-	-	-
AT1G13490	-	non_mQTG	-	Non	230.667	5	861.333	17	0.910526	-	-	-	-	-	-	-	-
AT1G13500	-	non_mQTG	-	Non	246	9	915	24	0.71694	-	-	-	-	-	-	-	-
AT1G13510	AL1G25250	non_mQTG	-	Non	240	5	903	21	1.11628	259.1	42.4147	820.9	75.7691	0.563836	2.35111	-0.16658	6.42043e-06
AT1G13520	AL1G25270	non_mQTG	-	Non	243.333	9	920.667	23	0.675436	264.1	34.2802	896.9	41.2574	0.354391	2.12337	-0.172566	0.000674849
AT1G13530	AL1G25280	non_mQTG	-	Non	246.333	8	911.667	23	0.776828	306	43.8804	849	25.5549	0.209902	4.93667	-0.373896	6.16236e-12
AT1G13540	-	non_mQTG	-	Non	243	10	903	25	0.672757	-	-	-	-	-	-	-	-
AT1G13550	-	non_mQTG	-	Non	248.667	16	918.333	29	0.490789	-	-	-	-	-	-	-	-
AT1G13560	AL1G25300	non_mQTG	-	Non	271.667	20	898.333	10	0.151206	327.5	36.2542	839.5	3.0222	0.0325203	5.99799	-0.256386	0.000537948
AT1G13570	AL1G25310	non_mQTG	-	Non	276.667	8	974.333	14	0.496921	324.7	35.1975	923.3	24.9291	0.249077	2.47083	-0.221753	0.000312376
AT1G13580	AL1G25320	non_mQTG	-	Non	192.667	6	734.333	3	0.131185	243.1	21.2469	680.9	5.03866	0.0846682	2.10839	-0.141644	0.0489826
AT1G13590	-	non_mQTG	-	Non	55.6667	3	208.333	4	0.356267	-	-	-	-	-	-	-	-
AT1G13600	AL1G25340	non_mQTG	-	Non	118.333	5	472.667	7	0.350494	137.8	19.5814	450.2	11.7052	0.18297	2.34203	-0.209205	0.0092997
AT1G13605	AL1G25360	non_mQTG	-	Non	64.6667	2	247.333	7	0.915094	54.5	9.3413	254.5	27.9441	0.640607	1.17	-0.0283128	0.200975
AT1G13607	-	non_mQTG	-	Non	44.3333	1	174.667	4	1.01527	-	-	-	-	-	-	-	-
AT1G13608	-	non_mQTG	-	-	54	3	183	11	1.08197	-	-	-	-	-	-	-	-
AT1G13609	AL1G25392	mQTG	1	Non	52.6667	1	184.333	3	0.857143	66.8	12.6252	167.2	7.22304	0.228571	5.24372	-0.386087	7.72258e-05
AT1G13610	AL1G25394	mQTG	26	Non	239	18	838	16	0.253514	250.4	31.951	823.6	22.4019	0.213166	1.26779	-0.0584318	0.127673
AT1G13620	AL1G25400	non_mQTG	-	Non	65.6667	4	264.333	3	0.186318	82.9	8.17394	244.1	10.8625	0.451318	0.564371	0.142044	0.0767269
AT1G13630	AL1G25410	non_mQTG	-	-	512.333	16	1908.67	33	0.553626	534	78.231	1809	132.057	0.498294	1.22183	-0.0454878	0.0607301
AT1G13635	AL1G25420	non_mQTG	-	Non	189	7	747	6	0.216867	253.8	26.116	676.2	17.3107	0.248785	1.29314	-0.0629195	0.132313
AT1G13640	AL1G25430	non_mQTG	-	Non	408.333	15	1460.67	30	0.559105	443	60.0265	1423	29.4561	0.152768	4.07566	-0.337484	5.97476e-11
AT1G13650	-	mQTG	4	Non	181.333	9	679.667	26	0.770748	-	-	-	-	-	-	-	-
AT1G13670	AL1G25450	non_mQTG	-	Non	145.667	6	532.333	8	0.364851	151.2	36.0914	505.8	27.7684	0.229996	1.73297	-0.136595	0.0136032
AT1G13680	-	non_mQTG	-	Non	218.333	14	822.667	22	0.417053	-	-	-	-	-	-	-	-
AT1G13690	AL1G25480	non_mQTG	-	Non	109	7	425	7	0.256471	143.9	15.2822	387.1	5.0323	0.122411	3.03682	-0.25228	0.0116981
AT1G13700	AL1G25490	non_mQTG	-	Non	178	12	629	12	0.282989	218.6	29.4673	585.4	10.6543	0.135015	2.76577	-0.23445	0.00200864
AT1G13710	AL1G25500	non_mQTG	-	Non	349	21	1205	23	0.31721	390.8	65.4981	1160.2	22.8559	0.117542	3.13861	-0.264041	1.21565e-06
AT1G13730	AL1G25520	non_mQTG	-	Non	292.667	14	994.333	19	0.399454	290	52.867	988	52.364	0.29073	1.37018	-0.0781476	0.0427272
AT1G13740	AL1G25530	mQTG	4	Non	230.667	8	816.333	11	0.388526	264	52.5624	696	49.8336	0.359618	1.45029	-0.0922721	0.0260851
AT1G13750	AL1G25540	non_mQTG	-	Non	404.667	19	1437.33	25	0.370447	427	70.2415	1412	35.5824	0.153191	2.59744	-0.23194	2.42634e-06
AT1G13755	-	non_mQTG	-	Non	73	3	287	7	0.593496	-	-	-	-	-	-	-	-
AT1G13760	-	non_mQTG	-	Non	44.6667	8	153.333	6	0.218478	-	-	-	-	-	-	-	-
AT1G13770	AL1G25570	non_mQTG	-	Non	306.667	11	1016.33	21	0.576046	322.3	37.5802	997.7	18.2579	0.156947	3.92947	-0.329271	4.45192e-07
AT1G13780	AL1G25580	non_mQTG	-	Non	290.333	9	1080.67	30	0.895538	306.8	43.6883	1046.2	76.4772	0.513343	1.9042	-0.132799	0.00046346
AT1G13790	AL1G25590	non_mQTG	-	Non	446	23	1765	38	0.41749	479.7	54.5899	1719.3	73.0703	0.373462	1.23432	-0.0505696	0.0852281
AT1G13800	AL1G25600	non_mQTG	-	Non	566	21	2086	36	0.465142	608.7	98.6703	2040.3	115.277	0.34855	1.46733	-0.0927687	0.00309214
AT1G13810	AL1G25610	non_mQTG	-	Non	186.333	15	725.667	9	0.154065	206.4	33.6638	702.6	35.2003	0.307174	0.573811	0.136155	0.0102011
AT1G13820	AL1G25620	non_mQTG	-	Non	230.333	8	789.667	12	0.437526	279.2	38.6413	731.8	15.2214	0.150289	3.80791	-0.317403	3.18927e-06
AT1G13830	AL1G25650	non_mQTG	-	Non	144.667	11	449.333	4	0.117076	152.5	22.265	438.5	14.2951	0.223288	0.566373	0.124336	0.0373285
AT1G13860	AL1G25690	non_mQTG	-	Non	403.667	11	1408.33	20	0.52114	420.7	47.6232	1388.3	34.0134	0.216431	2.5457	-0.228518	2.05588e-05
AT1G13870	AL1G25700	non_mQTG	-	Non	206.333	9	702.667	11	0.358897	209.5	31.2574	696.5	9.0545	0.0871314	4.21928	-0.325389	3.9131e-05
AT1G13880	AL1G25710	mQTG	1	Non	264.333	10	1010.67	18	0.470778	285	44.9445	981	34.8255	0.225111	2.32301	-0.206283	0.000122441
AT1G13890	AL1G25720	non_mQTG	-	Non	164.333	8	627.667	14	0.458178	201.7	23.1148	587.3	8.10474	0.120419	4.99102	-0.376759	1.61098e-05
AT1G13900	AL1G25730	non_mQTG	-	Non	432.333	14	1538.67	21	0.421469	429.9	68.2251	1538.1	27.8396	0.114052	3.67597	-0.310199	1.908e-09
AT1G13910	AL1G25740	non_mQTG	-	Non	224.333	10	768.667	11	0.321032	290.9	35.8098	699.1	25.0977	0.291633	1.5695	-0.111747	0.0343246
AT1G13920	AL1G25750	non_mQTG	-	Non	224	14	814	18	0.353808	258.8	29.5291	776.2	25.537	0.288344	1.48671	-0.0987483	0.0543235
AT1G13930	AL1G25770	non_mQTG	-	Non	104.667	0	363.333	4	-	132.5	11.66	332.5	4.02325	0.1375	-	-0.743468	-
AT1G13940	AL1G25780	non_mQTG	-	Non	647.667	21	2370.33	39	0.507443	696.5	73.2022	2303.5	83.6171	0.345385	1.62583	-0.116793	0.00152531
AT1G13950	AL1G25790	mQTG	3	Non	100.667	5	376.333	6	0.320992	120.6	19.2357	353.4	3.0039	0.0532915	7.68429	-0.410385	0.00010549
AT1G13960	AL1G25800	non_mQTG	-	Non	354	21	1191	16	0.22646	399.3	35.7373	1130.7	16.6213	0.164246	1.63817	-0.114982	0.0386863
AT1G13970	AL1G25810	non_mQTG	-	Non	305.333	26	1209.67	26	0.252411	363.7	50.5907	1148.3	7.57878	0.0474479	6.67531	-0.369712	4.4613e-08
AT1G13980	AL1G25820	non_mQTG	-	Non	967	46	3389	21	0.130262	939.1	120.768	3413.9	17.0695	0.0388802	3.22993	-0.189595	2.636e-06
AT1G13990	AL1G25830	non_mQTG	-	Non	223.333	9	703.667	11	0.387915	213.6	66.1733	614.4	77.0458	0.404777	1.04975	-0.0120425	0.222677
AT1G14000	AL1G25840	non_mQTG	-	Non	294.333	15	1022.67	6	0.115124	359.9	29.7637	954.1	3.05312	0.0386941	3.89945	-0.192679	0.00789351
AT1G14010	AL1G25850	non_mQTG	-	Non	137.333	10	501.667	5	0.136877	159.6	22.328	476.4	15.3401	0.230164	0.727768	0.0739097	0.113271
AT1G14020	AL1G25860	non_mQTG	-	Non	333.667	19	1166.33	14	0.210797	392.7	38.0134	1095.3	31.1065	0.293388	0.900449	0.0257948	0.197765
AT1G14030	AL1G25870	non_mQTG	-	Non	326.667	20	1122.33	26	0.378378	427.2	44.5142	1018.8	26.285	0.247601	2.20158	-0.193956	0.000773704
AT1G14040	AL1G25880	non_mQTG	-	Non	533.333	39	1908.67	25	0.17912	643.2	109.601	1792.8	48.4056	0.158451	1.45143	-0.0842738	0.0146515
AT1G14048	-	non_mQTG	-	Non	61.3333	2	244.667	2	0.250681	-	-	-	-	-	-	-	-
AT1G14060	-	non_mQTG	-	Non	111	1	429	7	1.81119	-	-	-	-	-	-	-	-
AT1G14070	-	non_mQTG	-	Non	335.667	20	1194.33	21	0.295102	-	-	-	-	-	-	-	-
AT1G14080	AL1G25935	non_mQTG	-	Non	347	23	1213	22	0.27363	420.6	47.8643	1136.4	17.1596	0.132689	2.66808	-0.224992	0.000259171
AT1G14100	-	mQTG	2	Non	338.333	23	1212.67	41	0.497347	-	-	-	-	-	-	-	-
AT1G14110	AL1G25980	non_mQTG	-	-	308	40	1117	50	0.344673	341.7	58.089	1074.3	32.1216	0.175882	2.26051	-0.199482	0.000137357
AT1G14120	AL1G25990	mQTG	4	Non	203.333	10	735.667	20	0.552787	205.4	37.1363	730.6	29.2971	0.221792	2.53516	-0.225668	0.000100068
AT1G14130	AL1G26000	non_mQTG	-	Non	199.667	21	727.333	22	0.287591	267.7	25.9134	653.3	16.3325	0.258264	1.66217	-0.125022	0.0424663
AT1G14140	AL1G26010	non_mQTG	-	Non	217.667	20	700.333	25	0.388505	262.5	38.0887	652.5	13.1805	0.139214	3.61223	-0.298472	2.17456e-05
AT1G14150	AL1G26020	non_mQTG	-	Non	126.667	12	446.333	14	0.331093	127.4	25.2762	439.6	12.2209	0.140121	2.41299	-0.212546	0.00523729
AT1G14160	AL1G26030	non_mQTG	-	Non	152	7	478	4	0.18171	167.1	20.0854	459.9	8.60013	0.155574	1.33456	-0.0638293	0.150865
AT1G14170	AL1G26040	mQTG	1	Non	320.333	27	1119.67	14	0.148347	285.6	58.8622	1145.4	25.886	0.109656	1.17906	-0.0360169	0.152654
AT1G14180	-	non_mQTG	-	Non	236	18	811	19	0.307165	-	-	-	-	-	-	-	-
AT1G14185	-	non_mQTG	-	Non	339.333	33	1172.67	39	0.341981	-	-	-	-	-	-	-	-
AT1G14190	AL1G26070	non_mQTG	-	Non	338.667	48	1167.33	37	0.223634	372.4	74.1448	1127.6	36.8725	0.164239	1.55002	-0.103161	0.0140024
AT1G14200	AL1G26080	non_mQTG	-	Non	113.333	19	426.667	14	0.195724	128.8	28.0269	390.2	23.9973	0.282629	0.860571	0.0370296	0.179368
AT1G14205	AL1G26090	non_mQTG	-	-	113	11	385	8	0.213459	113.1	13.2892	378.9	9.13149	0.205106	1.05842	-0.0137739	0.249514
AT1G14210	AL1G26100	non_mQTG	-	Non	148	13	596	17	0.324729	192.1	22.956	548.9	22.6696	0.345607	1.32421	-0.069805	0.11487
AT1G14220	AL1G26110	mQTG	2	Non	142	20	545	12	0.15633	132.1	30.0792	545.9	18.9427	0.152394	0.95274	0.0114136	0.244095
AT1G14225	-	non_mQTG	-	Non	31	7	104	14	0.596154	-	-	-	-	-	-	-	-
AT1G14230	AL1G26120	non_mQTG	-	Non	345.333	35	1166.67	33	0.279086	389.7	36.8656	1119.3	48.9134	0.461945	0.710623	0.0849316	0.0463788
AT1G14240	AL1G26130	mQTG	13	Non	333	15	1119	34	0.674531	354.3	42.4451	1091.7	60.1527	0.459933	1.59941	-0.107582	0.00949575
AT1G14250	-	mQTG	2	Non	328.333	20	1138.67	41	0.591115	-	-	-	-	-	-	-	-
AT1G14260	AL1G26140	non_mQTG	-	Non	179.333	5	618.667	11	0.637716	162.9	35.4145	581.1	19.4087	0.153634	4.01426	-0.333476	2.17582e-07
AT1G14270	AL1G26150	non_mQTG	-	Non	256.667	9	805.333	5	0.17706	325.4	36.4773	688.6	16.8018	0.217663	1.20613	-0.0417882	0.16309
AT1G14280	AL1G26160	non_mQTG	-	Non	273.667	9	1055.33	20	0.576262	334.5	40.9094	991.5	28.5552	0.235487	3.18365	-0.278579	9.59941e-07
AT1G14290	AL1G26170	non_mQTG	-	Non	170.333	6	609.667	9	0.419081	231.6	12.599	545.4	5.01768	0.169118	3.76639	-0.315175	0.00417288
AT1G14300	AL1G26180	mQTG	1	Non	260.333	11	873.667	10	0.270889	311.9	29.5057	705.1	10.647	0.159619	2.51934	-0.211028	0.0044211
AT1G14310	AL1G26190	non_mQTG	-	-	173	4	592	7	0.511402	216.4	15.8621	545.6	10.1482	0.253752	2.73534	-0.246204	0.0052443
AT1G14315	-	non_mQTG	-	Non	201.667	7	710.333	22	0.892271	-	-	-	-	-	-	-	-
AT1G14320	AL1G26200	non_mQTG	-	Non	145.667	13	517.333	1	0.0216594	143.5	22.63	516.5	0	0	-	-0.0714286	0.0694961
AT1G14330	AL1G26210	non_mQTG	-	Non	281	13	1045	7	0.144792	278.6	64.3287	1029.4	26.4556	0.111304	1.30931	-0.0585887	0.0862837
AT1G14340	AL1G26220	non_mQTG	-	Non	171	11	564	11	0.303191	197.6	31.8729	534.4	14.2685	0.16553	2.2338	-0.190766	0.00548922
AT1G14345	AL1G26230	non_mQTG	-	Non	150.667	12	440.333	6	0.171083	184	37.904	404	9.6556	0.116019	1.9628	-0.130312	0.0253419
AT1G14350	AL1G26240	non_mQTG	-	Non	263.667	9	1047.33	9	0.25175	338.6	36.1286	969.4	22.8778	0.221181	1.5792	-0.112282	0.0356982
AT1G14360	AL1G26250	non_mQTG	-	Non	220	11	776	8	0.206186	277.5	41.514	715.5	4.0068	0.0374332	7.53519	-0.333031	7.73002e-06
AT1G14370	AL1G26260	non_mQTG	-	Non	303.333	11	977.667	10	0.282057	301.3	42.7545	976.7	11.0367	0.0796335	3.52167	-0.271014	7.51246e-05
AT1G14380	AL1G26270	non_mQTG	-	Non	451.333	10	1543.67	25	0.730944	449	42.9244	1531	80.8368	0.552301	1.3275	-0.0611182	0.0519451
AT1G14390	AL1G26280	non_mQTG	-	Non	524	22	1720	26	0.360042	627.5	75.7392	1550.5	48.0655	0.256835	1.86225	-0.15343	0.00050831
AT1G14400	AL1G26290	non_mQTG	-	Non	98	8	361	0	0	108.9	8.47242	347.1	0	0	-	-	NA
AT1G14410	AL1G26300	non_mQTG	-	Non	184.333	6	607.667	10	0.505577	245.5	20.7202	543.5	13.7506	0.299763	2.51144	-0.226095	0.00373598
AT1G14420	AL1G26310	non_mQTG	-	Non	298	10	1082	29	0.798706	329.1	43.7045	1047.9	26.931	0.193524	4.70621	-0.362322	1.6197e-11
AT1G14430	AL1G26320	non_mQTG	-	-	403.667	18	1291.33	21	0.364696	437.5	72.9313	1254.5	29.4808	0.140972	2.88617	-0.250597	6.96272e-07
AT1G14440	AL1G26330	non_mQTG	-	Non	181.667	4	757.333	14	0.839569	183.7	18.8292	746.3	7.53763	0.0985366	8.74312	-0.491903	4.01053e-09
AT1G14450	AL1G26340	non_mQTG	-	Non	49.6667	2	172.333	8	1.1528	42	6.6864	177	0	0	-	-0.8	4.64411e-07
AT1G14455	AL1G26350	non_mQTG	-	Non	68.6667	4	225.333	5	0.380917	73.4	4.20582	196.6	18.1265	1.60908	0.290032	0.256116	0.00803651
AT1G14460	AL1G26360	mQTG	1	Non	723.333	44	2627.67	53	0.331582	743	127.573	2566	78.7762	0.1788	1.95069	-0.16463	3.25317e-06
AT1G14470	AL1G26370	non_mQTG	-	Non	350	38	1273	52	0.376235	371.1	60.0069	1248.9	56.4503	0.27953	1.45464	-0.0930477	0.0196381
AT1G14480	-	non_mQTG	-	Non	294	16	1032	41	0.730015	-	-	-	-	-	-	-	-
AT1G14490	-	non_mQTG	-	Non	160.333	7	460.667	8	0.397767	-	-	-	-	-	-	-	-
AT1G14500	-	non_mQTG	-	Non	300	18	1011	36	0.593472	-	-	-	-	-	-	-	-
AT1G14510	AL1G26400	non_mQTG	-	Non	153	2	606	2	0.252475	159.7	22.1823	596.3	8.05005	0.0971922	2.75555	-0.233728	0.00580004
AT1G14520	AL1G26490	non_mQTG	-	Non	183.667	21	752.333	17	0.197629	245	40.9885	688	14.2416	0.12373	2.32988	-0.189509	0.00293455
AT1G14530	AL1G26500	mQTG	3	Non	198	23	684	16	0.201373	217.6	20.3674	661.4	7.07698	0.114316	2.00207	-0.15239	0.0426543
AT1G14540	AL1G26510	non_mQTG	-	Non	219	12	729	9	0.225309	219	54.0492	726	12.6324	0.0705024	3.20896	-0.239128	8.50267e-05
AT1G14549	-	non_mQTG	-	Non	24	0	90	4	-	-	-	-	-	-	-	-	-
AT1G14550	AL1G26520	non_mQTG	-	Non	224.333	11	741.667	8	0.21998	208.4	45.7021	589.6	7.0752	0.0547196	4.6978	-0.286995	2.97708e-05
AT1G14560	AL1G26530	non_mQTG	-	Non	238.667	7	757.333	7	0.315141	274.2	25.6651	718.8	4.02528	0.0598291	6.37598	-0.364425	7.74381e-05
AT1G14570	AL1G26540	non_mQTG	-	Non	320.667	18	1086.33	11	0.180389	395.4	46.0641	1008.6	18.2557	0.155365	1.542	-0.0954837	0.0460561
AT1G14580	AL1G26550	non_mQTG	-	Non	319	15	1085	13	0.254808	307.5	39.6675	1081.5	40.9888	0.293798	0.838728	0.0439055	0.138505
AT1G14590	AL1G26560	non_mQTG	-	Non	253.667	5	907.333	11	0.615062	282.7	47.4936	866.3	18.2789	0.125595	5.71619	-0.409589	4.50689e-12
AT1G14600	AL1G26570	non_mQTG	-	Non	166	3	602	6	0.551495	177.4	17.1723	584.6	13.212	0.233471	2.59951	-0.231838	0.00405825
AT1G14610	AL1G26580	non_mQTG	-	Non	728.333	20	2598.67	23	0.322313	804.7	96.564	2519.3	49.1264	0.1625	2.26047	-0.197687	2.8053e-06
AT1G14620	AL1G26590	non_mQTG	-	Non	145.667	4	556.333	6	0.39275	209.7	15.8743	489.3	5.03979	0.136063	4.72469	-0.359024	0.000642499
AT1G14630	AL1G26600	non_mQTG	-	-	152.333	11	528.667	11	0.288146	186.9	27.4743	491.1	14.8312	0.205442	1.85246	-0.149426	0.0235333
AT1G14640	AL1G26610	non_mQTG	-	Non	475	41	1733	91	0.608349	497.4	82.27	1692.6	78.8752	0.281741	2.31504	-0.199927	9.92235e-08
AT1G14642	-	non_mQTG	-	-	27	0	78	5	-	-	-	-	-	-	-	-	-
AT1G14650	AL1G48800	non_mQTG	-	Non	514	50	1844	27	0.150521	516.5	71.5869	1811.5	30.7955	0.122655	1.25528	-0.0498603	0.100392
AT1G14660	AL1G26630	non_mQTG	-	Non	523	74	1748	86	0.347718	576	85.1328	1626	68.9424	0.286874	1.43508	-0.0900406	0.0125937
AT1G14670	-	non_mQTG	-	Non	388.333	24	1390.67	9	0.104716	-	-	-	-	-	-	-	-
AT1G14680	AL1G26650	non_mQTG	-	Non	166	26	707	45	0.406376	173	39.8073	694	22.4856	0.140808	3.06406	-0.272837	1.09427e-05
AT1G14685	AL1G26660	non_mQTG	-	Non	176.333	5	663.667	5	0.265696	168.6	39.4355	662.4	7.02144	0.0453185	5.61645	-0.348861	3.18096e-06
AT1G14686	AL1G26670	non_mQTG	-	Non	226.667	29	793.333	24	0.236453	251	51.8566	766	34.0104	0.214908	1.26184	-0.0567479	0.100485
AT1G14687	AL1G26680	non_mQTG	-	Non	103.667	7	403.333	6	0.220307	90.1	14.2538	413.9	12.7481	0.19469	0.958381	0.0105802	0.252978
AT1G14688	-	non_mQTG	-	Non	111	9	402	26	0.797678	-	-	-	-	-	-	-	-
AT1G14690	AL1G26700	non_mQTG	-	Non	391	35	1421	51	0.400945	429.7	45.6771	1376.3	25.3239	0.173095	2.62827	-0.236354	5.68753e-05
AT1G14700	AL1G26710	non_mQTG	-	Non	229.333	16	871.667	35	0.575526	259.2	45.4378	745.8	17.75	0.135767	5.59971	-0.405365	1.96151e-11
AT1G14710	AL1G26720	non_mQTG	-	Non	407.333	17	1398.67	23	0.394017	443.4	62.342	1338.6	40.2919	0.214083	2.09335	-0.182422	0.000178649
AT1G14720	AL1G26730	non_mQTG	-	Non	216	14	783	8	0.157635	262	46.7146	683	18.8508	0.154795	1.41607	-0.076125	0.0735413
AT1G14730	AL1G26740	non_mQTG	-	Non	163.667	3	511.333	11	1.17362	202.1	15.4	469.9	4.51104	0.125984	12.5175	-0.559155	3.90381e-09
AT1G14740	AL1G26750	non_mQTG	-	Non	458	15	1744	13	0.227599	591.2	74.905	1604.8	13.1594	0.0647198	4.9332	-0.314857	9.39389e-09
AT1G14750	AL1G26770	non_mQTG	-	Non	387.667	18	1349.33	28	0.446915	475.3	44.0128	1258.7	23.2859	0.199784	2.94016	-0.262687	1.37145e-05
AT1G14755	AL1G26780	non_mQTG	-	Non	49.6667	3	187.333	4	0.353499	57.2	4.22136	176.8	8.25656	0.632791	0.681698	0.090265	0.161855
AT1G14760	-	non_mQTG	-	Non	85	2	344	10	1.23547	-	-	-	-	-	-	-	-
AT1G14770	AL1G26800	non_mQTG	-	Non	261.333	13	1028.67	27	0.527643	281.3	36.344	948.7	66.0295	0.5387	1.14318	-0.0300134	0.161221
AT1G14780	AL1G26810	non_mQTG	-	Non	425.333	20	1458.67	12	0.174954	485.7	71.0579	1395.3	17.1622	0.0840738	2.48423	-0.180462	0.000398644
AT1G14790	AL1G26820	mQTG	4	Non	730.333	60	2593.67	52	0.244039	743.2	123.817	2574.8	65.6574	0.153061	1.63437	-0.117762	0.000880281
AT1G14800	-	non_mQTG	-	CNVs	263.333	11	891.667	37	0.993373	-	-	-	-	-	-	-	-
AT1G14810	AL1G26830	non_mQTG	-	Non	260	15	868	5	0.0998464	330.3	27.547	794.7	7.07283	0.106715	1.29826	-0.0457002	0.165763
AT1G14820	AL1G26840	non_mQTG	-	-	168.333	2	590.667	9	1.28245	203.8	16.0187	552.2	10.1053	0.232824	7.13332	-0.431362	2.97271e-08
AT1G14830	AL1G26850	non_mQTG	-	Non	419	16	1426	4	0.0734572	414.6	47.7205	1427.4	3.99672	0.0243267	2.98498	-0.12272	0.0135856
AT1G14840	AL1G26860	non_mQTG	-	Non	398	32	1417	23	0.201879	397.9	50.2946	1411.1	15.6632	0.0878165	2.30791	-0.180709	0.00197824
AT1G14850	AL1G26870	non_mQTG	-	Non	1036.67	27	3358.33	42	0.480176	1131.9	107.078	3248.1	60.4147	0.196617	2.75704	-0.247995	2.05907e-10
AT1G14860	AL1G26880	non_mQTG	-	Non	111.333	6	419.667	5	0.221075	140.2	11.6646	387.8	18.6144	0.576923	0.522205	0.160216	0.0328271
AT1G14870	AL1G26900	non_mQTG	-	Non	96.6667	6	362.333	7	0.311254	118.9	28.8095	337.1	18.9113	0.231531	1.7773	-0.142171	0.0223258
AT1G14880	-	non_mQTG	-	Non	92.6667	4	363.333	9	0.573853	-	-	-	-	-	-	-	-
AT1G14890	AL1G26920	mQTG	11	Non	157	23	503	13	0.17642	158.7	22.4878	444.3	12.2182	0.194072	1.04029	-0.00906144	0.252828
AT1G14900	AL1G26930	non_mQTG	-	Non	152	15	463	20	0.437725	177.1	30.8862	425.9	14.3528	0.193234	2.86924	-0.254162	0.000464253
AT1G14910	AL1G26960	non_mQTG	-	Non	495.667	59	1583.33	57	0.302441	571	89.3615	1454	51.7624	0.227476	1.66786	-0.124592	0.00206319
AT1G14920	AL1G26970	non_mQTG	-	Non	363.667	47	1238.33	17	0.106223	370	78.514	1226	26.359	0.10132	1.07738	-0.0142829	0.215526
AT1G14930	AL1G26980	non_mQTG	-	Non	92.3333	6	375.667	3	0.122893	98.5	18.7446	366.5	16.4925	0.236469	0.568275	0.134711	0.0375827
AT1G14940	AL1G27000	non_mQTG	-	Non	87.6667	7	380.333	5	0.164643	102.4	19.8349	362.6	9.17378	0.130614	1.54438	-0.100424	0.0952499
AT1G14950	AL1G27010	non_mQTG	-	Non	90.6667	11	377.333	5	0.109219	82.3	18.8879	382.7	5.05164	0.0575163	1.69952	-0.101483	0.0986005
AT1G14960	AL1G27020	non_mQTG	-	Non	90.3333	8	371.667	8	0.243049	106.6	28.7394	352.4	11.7702	0.123887	2.44171	-0.209447	0.00454657
AT1G14970	AL1G27030	non_mQTG	-	Non	384.333	37	1304.67	22	0.175158	414.4	37.6275	1268.6	16.1112	0.139868	1.38867	-0.0730749	0.0939087
AT1G14980	AL1G27040	non_mQTG	-	Non	69.6667	5	227.333	2	0.122581	60	16.968	234	0	0	-	-0.285714	0.00531285
AT1G14990	AL1G27050	non_mQTG	-	Non	87	9	312	2	0.0619658	102.4	21.3299	263.6	7.1172	0.129621	0.66599	0.0683723	0.115746
AT1G15000	AL1G27060	non_mQTG	-	Non	314	47	1021	49	0.320629	363.9	86.6446	968.1	38.5304	0.167157	2.34443	-0.202604	8.29993e-06
AT1G15010	AL1G27070	mQTG	2	Non	99	14	330	9	0.192857	113.5	14.8345	312.5	14.9688	0.366488	0.637089	0.110949	0.078002
AT1G15015	-	non_mQTG	-	Non	106.667	8	376.333	25	0.88574	-	-	-	-	-	-	-	-
AT1G15020	AL1G27090	non_mQTG	-	Non	325.667	11	1261.33	29	0.680689	361.1	40.1182	1222.9	27.393	0.20162	3.86107	-0.319246	1.24115e-08
AT1G15030	AL1G27100	mQTG	1	Non	240.667	12	842.333	15	0.357143	245.8	48.2505	834.2	29.6975	0.181355	2.03092	-0.174564	0.00137519
AT1G15040	AL1G27110	non_mQTG	-	Non	254.333	4	933.667	17	1.15771	327.3	61.4015	857.7	22.9006	0.142324	11.3952	-0.537875	6.29738e-35
AT1G15045	-	non_mQTG	-	Non	23.3333	1	84.6667	5	1.37795	-	-	-	-	-	-	-	-
AT1G15050	AL1G27120	non_mQTG	-	-	117	8	441	18	0.596939	111.5	8.97575	347.5	17.0622	0.609938	1.18363	-0.037025	0.202136
AT1G15060	AL1G27130	non_mQTG	-	Non	419.333	30	1317.67	24	0.254591	473.2	53.5189	1251.8	20.2792	0.143236	2.11129	-0.169652	0.00222703
AT1G15080	AL1G27140	non_mQTG	-	Non	203	21	670	12	0.173134	265.3	41.6521	604.7	9.0705	0.0955414	2.62402	-0.184811	0.00379489
AT1G15100	AL1G27160	non_mQTG	-	Non	111	13	357	9	0.215255	116.3	14.1304	342.7	6.06579	0.145679	1.61275	-0.108748	0.108802
AT1G15110	-	non_mQTG	-	Non	299.667	5	1062.33	8	0.451334	-	-	-	-	-	-	-	-
AT1G15120	-	non_mQTG	-	Non	102	5	399	9	0.46015	-	-	-	-	-	-	-	-
AT1G15125	-	mQTG	1	Non	240.667	10	815.333	8	0.236141	-	-	-	-	-	-	-	-
AT1G15130	AL1G27200	non_mQTG	-	Non	564.333	18	1976.67	18	0.285497	598.9	61.507	1936.1	32.3329	0.16261	1.90231	-0.155446	0.0017842
AT1G15140	AL1G27210	non_mQTG	-	Non	218	10	670	6	0.195224	246.6	36.1762	638.4	10.5974	0.113156	2.04821	-0.148431	0.0171703
AT1G15150	-	non_mQTG	-	Non	351.667	29	1112.33	27	0.294349	-	-	-	-	-	-	-	-
AT1G15160	AL1G27220	mQTG	24	Non	354.333	30	1109.67	37	0.393822	423.5	50.6506	1037.5	48.4513	0.390468	1.28932	-0.0633352	0.0750015
AT1G15165	-	non_mQTG	-	Non	215	5	775	7	0.388387	-	-	-	-	-	-	-	-
AT1G15170	AL1G27240	non_mQTG	-	Non	345	20	1101	11	0.172343	427.1	49.5009	1015.9	16.1528	0.137187	1.6855	-0.108808	0.0286849
AT1G15180	AL1G27260	non_mQTG	-	Non	351	18	1098	23	0.40847	412.9	55.4112	1033.1	30.5798	0.220566	2.31536	-0.20536	0.000125879
AT1G15190	AL1G27270	non_mQTG	-	Non	191.667	9	555.333	10	0.383487	208	30.3264	527	11.1724	0.145405	3.016	-0.257094	0.000715592
AT1G15200	AL1G27280	non_mQTG	-	Non	298.333	12	1114.67	20	0.446073	299	48.6772	1057	73.3558	0.42629	1.10596	-0.0238855	0.178657
AT1G15210	AL1G27290	non_mQTG	-	Non	963.667	85	3365.33	15	0.0505325	1036.6	166.685	3289.4	31.5782	0.0597015	0.931497	0.00927408	0.209535
AT1G15215	AL1G27300	non_mQTG	-	Non	174.667	9	602.333	8	0.257763	181.4	24.489	565.6	23.6421	0.30963	0.920731	0.0206137	0.223179
AT1G15220	AL1G27310	non_mQTG	-	Non	110.667	8	369.333	5	0.187274	141.5	14.6169	335.5	5.5693	0.160697	1.64035	-0.10872	0.107408
AT1G15230	AL1G27320	mQTG	1	Non	101.667	2	366.333	8	1.1101	131.2	36.1194	333.8	26.9377	0.293135	5.3634	-0.372805	8.84011e-13
AT1G15240	AL1G27330	non_mQTG	-	Non	688.333	22	2374.67	37	0.487501	736.4	91.0927	2320.6	77.7401	0.270816	1.97069	-0.166662	1.05705e-05
AT1G15250	AL1G27340	non_mQTG	-	Non	65.6667	4	222.333	1	0.0738381	70.8	15.1016	214.2	1.00674	0.0220347	3.75013	-0.137502	0.0632961
AT1G15260	AL1G27350	non_mQTG	-	Non	111.667	13	425.333	7	0.141367	126.9	15.3803	401.1	6.05661	0.124587	1.36738	-0.0674679	0.160117
AT1G15270	AL1G27360	non_mQTG	-	-	38.6667	3	156.333	0	0	61	4.2273	131	0	0	-	-	NA
AT1G15280	AL1G27370	mQTG	1	Non	389.333	15	1368.67	19	0.360318	392.4	34.4527	1332.6	86.4857	0.73918	0.504593	0.156298	0.000453974
AT1G15290	AL1G27380	non_mQTG	-	Non	1088.33	34	3738.67	69	0.590766	1171.2	121.453	3649.8	153.292	0.405014	1.60791	-0.111962	8.4861e-05
AT1G15310	-	non_mQTG	-	Non	304.333	8	1135.67	28	0.937922	-	-	-	-	-	-	-	-
AT1G15320	AL1G27410	non_mQTG	-	Non	208.333	7	715.667	15	0.623794	252.4	45.0534	668.6	42.1218	0.352941	2.292	-0.198633	7.45755e-05
AT1G15330	-	non_mQTG	-	Non	249.667	5	809.333	8	0.493575	-	-	-	-	-	-	-	-
AT1G15340	AL1G27430	non_mQTG	-	Non	238.667	12	916.333	18	0.390688	271.3	39.2028	787.7	31.9018	0.280277	1.84329	-0.15134	0.00531627
AT1G15350	AL1G27440	mQTG	2	Non	100.667	3	364.333	6	0.552608	118.6	14.1846	340.4	9.15676	0.224916	3.09816	-0.274368	0.00310142
AT1G15360	AL1G27460	non_mQTG	-	Non	140.667	5	459.333	8	0.489985	134.8	17.7127	453.2	13.2334	0.222222	2.14157	-0.187757	0.0154379
AT1G15370	AL1G27470	non_mQTG	-	Non	100.667	6	343.333	2	0.0977346	115.1	11.8208	325.9	0	0	-	-0.25	0.0216696
AT1G15380	AL1G27480	non_mQTG	-	Non	112	8	413	2	0.0677966	146	16.2352	376	4.0232	0.096223	1.00885	-0.00140584	0.267954
AT1G15385	-	non_mQTG	-	Non	41	1	181	1	0.226519	-	-	-	-	-	-	-	-
AT1G15390	AL1G27500	non_mQTG	-	Non	188	12	622	14	0.352626	206.2	21.6304	570.8	7.07792	0.118208	3.56538	-0.291915	0.00123951
AT1G15400	AL1G27510	mQTG	16	Non	105.667	8	341.333	5	0.193481	119.1	15.5783	300.9	3.009	0.0764526	3.23577	-0.22273	0.0221649
AT1G15410	AL1G27520	non_mQTG	-	Non	222.333	11	770.667	11	0.288495	294.8	26.0898	695.2	13.6954	0.222599	1.905	-0.155766	0.0225518
AT1G15415	AL1G27530	non_mQTG	-	Non	55.6667	2	235.333	8	0.946176	69.7	6.49604	218.3	3.03437	0.149142	8.56328	-0.481612	0.000192373
AT1G15420	AL1G27540	mQTG	1	Non	185.333	8	651.667	11	0.391049	224.1	36.1473	609.9	14.2107	0.144451	3.49755	-0.296754	2.50912e-05
AT1G15430	AL1G27550	non_mQTG	-	Non	159	11	621	7	0.162934	147.7	39.6131	599.3	15.2821	0.0950783	1.64953	-0.110502	0.0386863
AT1G15440	AL1G27560	non_mQTG	-	Non	615.333	28	2087.67	30	0.3158	610.3	85.9913	2074.7	48.7555	0.166785	1.88971	-0.155411	0.000276684
AT1G15460	AL1G27580	non_mQTG	-	Non	465.333	40	1586.67	41	0.300609	573.2	68.612	1475.8	24.2031	0.137009	2.90571	-0.245406	3.57414e-06
AT1G15470	AL1G27590	non_mQTG	-	Non	220.333	13	781.667	8	0.173462	275.6	23.5362	723.4	4.05104	0.0655738	3.57534	-0.234108	0.00637399
AT1G15480	AL1G27600	mQTG	4	Non	380.333	18	1404.67	35	0.526486	437.5	39.1562	1344.5	57.1412	0.47486	1.33244	-0.0669949	0.0625107
AT1G15490	AL1G27610	mQTG	17	Non	469	43	1478	38	0.280423	575.5	52.946	1368.5	24.7699	0.196739	1.88897	-0.150413	0.00465369
AT1G15500	AL1G27620	non_mQTG	-	Non	431.333	23	1425.67	11	0.144697	507.6	58.3232	1346.4	15.6182	0.100957	1.78597	-0.112305	0.0184092
AT1G15510	AL1G27630	non_mQTG	-	Non	552.333	43	2048.67	41	0.257066	659.9	56.4874	1938.1	37.5991	0.226636	1.43248	-0.0884725	0.0362207
AT1G15520	AL1G27640	non_mQTG	-	Non	948.333	63	3323.67	27	0.122283	1010.4	124.178	3255.6	34.8349	0.0870627	1.52775	-0.0809305	0.0129974
AT1G15530	AL1G27660	non_mQTG	-	CNVs	457.667	12	1513.33	14	0.352827	499.5	86.1637	1450.5	28.4298	0.113623	3.53588	-0.290369	1.60436e-09
AT1G15540	AL1G27670	non_mQTG	-	Non	195	4	768	7	0.444336	270.1	36.1124	689.9	27.251	0.295438	2.31905	-0.206288	0.000529465
AT1G15550	AL1G27680	non_mQTG	-	Non	250.667	7	826.333	18	0.780038	276.5	38.8759	797.5	19.2995	0.172119	5.17975	-0.388253	1.83094e-10
AT1G15570	AL1G27690	non_mQTG	-	Non	314.333	14	1038.67	24	0.518797	371	34.3917	976	21.2768	0.235167	2.77096	-0.249374	0.000117187
AT1G15580	AL1G27700	non_mQTG	-	Non	104	5	388	6	0.321649	131.9	17.358	357.1	9.67741	0.205927	2.1524	-0.187502	0.0228837
AT1G15590	-	mQTG	1	Non	117.667	6	422.333	8	0.371481	-	-	-	-	-	-	-	-
AT1G15600	-	non_mQTG	-	Non	146.333	21	516.667	40	0.539478	-	-	-	-	-	-	-	-
AT1G15610	-	non_mQTG	-	Non	163.333	17	568.667	52	0.87856	-	-	-	-	-	-	-	-
AT1G15620	AL1G27740	non_mQTG	-	CNVs	164	18	574	48	0.761905	181.4	31.8176	550.6	71.9634	0.745154	1.17903	-0.0338565	0.140959
AT1G15630	-	non_mQTG	-	Non	175.333	21	613.667	51	0.693878	-	-	-	-	-	-	-	-
AT1G15640	-	non_mQTG	-	Non	162.333	13	605.667	28	0.577283	-	-	-	-	-	-	-	-
AT1G15660	AL1G27760	non_mQTG	-	Non	464.333	18	1653.67	51	0.795572	508.3	48.2885	1603.7	109.052	0.715789	1.25461	-0.0460357	0.0699554
AT1G15670	AL1G27770	non_mQTG	-	Non	248	24	832	29	0.360176	320.2	32.2121	756.8	31.4072	0.412525	1.2393	-0.0534959	0.128491
AT1G15680	AL1G27780	mQTG	5	Non	273.333	18	959.667	39	0.617112	327.9	32.4949	902.1	60.6211	0.678103	1.1614	-0.0331826	0.154327
AT1G15690	AL1G27800	non_mQTG	-	Non	558.333	31	1754.67	4	0.0410579	575.1	100.47	1734.9	5.03121	0.0165999	2.57669	-0.0665971	0.0153304
AT1G15700	AL1G27810	non_mQTG	-	Non	269.333	11	891.667	15	0.411895	270.7	39.1161	872.3	14.1313	0.112111	3.77462	-0.311534	6.24064e-06
AT1G15710	AL1G27820	non_mQTG	-	Non	241	18	836	4	0.0640617	287.8	54.2791	771.2	9.56288	0.0657476	1.26134	-0.0320283	0.158655
AT1G15720	AL1G27830	non_mQTG	-	Non	255.333	24	917.667	34	0.394176	254.4	38.0074	819.6	35.1608	0.287149	1.53136	-0.105659	0.0290938
AT1G15730	AL1G27840	mQTG	3	Non	295.667	15	1051.33	24	0.449968	311.6	43.437	1014.4	28.5046	0.201578	2.43817	-0.219166	0.000133421
AT1G15740	AL1G27850	non_mQTG	-	Non	408.333	20	1349.67	16	0.242035	497.1	52.3943	1236.9	13.1111	0.100569	3.19694	-0.244291	7.53717e-05
AT1G15750	AL1G27860	non_mQTG	-	Non	771.333	41	2624.67	18	0.12902	767.9	71.6451	2625.1	6.03773	0.0246517	5.20956	-0.227362	1.77254e-05
AT1G15757	AL1G27870	non_mQTG	-	Non	56.3333	1	195.667	3	0.863714	48.4	3.70744	200.6	18.6157	1.21149	0.597471	0.0839193	0.120048
AT1G15760	AL1G27880	non_mQTG	-	-	128.333	15	480.667	18	0.320388	147.9	14.6717	443.1	15.863	0.360887	1.10988	-0.0259472	0.222956
AT1G15770	-	mQTG	2	Non	191	9	691	34	1.04422	-	-	-	-	-	-	-	-
AT1G15772	-	non_mQTG	-	Non	50.6667	2	213.333	14	1.6625	-	-	-	-	-	-	-	-
AT1G15780	AL1G27930	non_mQTG	-	Non	879.333	45	3128.67	44	0.274811	994	103.575	3008	41.5104	0.132438	2.43971	-0.208272	9.65023e-07
AT1G15790	AL1G27940	non_mQTG	-	Non	115	1	425	13	3.51765	116	22.5504	418	31.0156	0.381687	9.45186	-0.349555	4.65643e-22
AT1G15800	AL1G27950	non_mQTG	-	Non	142.667	4	481.333	16	1.1856	162	17.4312	459	16.3863	0.331784	4.25507	-0.315449	6.66188e-06
AT1G15810	AL1G27960	non_mQTG	-	Non	274.667	14	985.333	13	0.258844	313.7	26.2881	943.3	67.3516	0.852029	0.362431	0.237782	6.1401e-06
AT1G15820	AL1G27970	non_mQTG	-	CNVs	184.667	9	592.333	8	0.277121	212.4	25.7641	561.6	11.6813	0.171476	1.96052	-0.158633	0.0234829
AT1G15825	-	non_mQTG	-	Non	97	8	284	12	0.512324	-	-	-	-	-	-	-	-
AT1G15830	-	non_mQTG	-	CNVs	399.667	33	1052.33	35	0.402809	-	-	-	-	-	-	-	-
AT1G15840	-	non_mQTG	-	CNVs	102	5	279	14	1.02366	-	-	-	-	-	-	-	-
AT1G15850	-	mQTG	2	Non	92	4	331	8	0.555891	-	-	-	-	-	-	-	-
AT1G15860	AL1G28020	non_mQTG	-	Non	140	7	571	6	0.210158	181.7	19.9688	499.3	9.63649	0.175614	1.77618	-0.13604	0.0536988
AT1G15870	-	non_mQTG	-	Non	147	15	582	23	0.387285	-	-	-	-	-	-	-	-
AT1G15880	AL1G28040	mQTG	3	Non	151.333	15	520.667	10	0.193769	152	19.38	517	4.2911	0.065098	3.01088	-0.21872	0.0146266
AT1G15885	-	mQTG	2	Non	58.3333	1	208.667	3	0.838658	-	-	-	-	-	-	-	-
AT1G15890	AL7G46430	mQTG	8	Non	550.667	225	2005.33	216	0.263617	648.1	296.311	1904.9	326.309	0.374672	0.871746	0.0342942	0.0365586
AT1G15900	AL1G28072	mQTG	10	Non	88	13	254	20	0.53301	98.2	8.77908	240.8	12.4253	0.577181	1.087	-0.020083	0.239891
AT1G15910	AL1G28074	non_mQTG	-	Non	392.333	31	1512.67	26	0.217532	453.9	51.7446	1448.1	69.6536	0.42193	0.623065	0.117621	0.00535259
AT1G15920	AL1G28080	non_mQTG	-	Non	178	9	683	4	0.115829	205.2	47.7295	646.8	50.5798	0.336199	0.419399	0.206804	1.22484e-05
AT1G15930	-	non_mQTG	-	Non	103.333	11	331.667	0	0	-	-	-	-	-	-	-	-
AT1G15940	AL1G28100	non_mQTG	-	Non	638.333	18	2334.67	50	0.759487	746.8	43.3891	2199.2	141.628	1.10843	0.850996	0.0301926	0.11778
AT1G15950	AL1G28110	non_mQTG	-	Non	242.333	12	792.667	9	0.229289	290	35.728	736	8.5376	0.0941558	3.13859	-0.235699	0.00112705
AT1G15960	-	non_mQTG	-	Non	369.667	26	1214.33	26	0.304419	-	-	-	-	-	-	-	-
AT1G15970	AL1G28130	non_mQTG	-	Non	239	18	820	10	0.161924	281.8	30.209	774.2	17.2647	0.208022	0.972087	0.00652564	0.255457
AT1G15980	AL1G28140	mQTG	1	Non	318	7	1068	24	1.02087	354.9	43.0139	1025.1	23.6798	0.190594	6.22793	-0.41914	2.48058e-15
AT1G15990	AL1G28150	non_mQTG	-	Non	472.333	15	1657.67	18	0.341926	486.3	79.3155	1640.7	13.1256	0.0490497	7.25137	-0.403466	5.24105e-14
AT1G16000	AL1G28160	non_mQTG	-	Non	56.3333	3	204.667	9	0.825733	64.7	2.04452	193.3	3.03481	0.496835	2.02107	-0.152518	0.137988
AT1G16010	AL1G28170	mQTG	9	Non	305	5	1024	6	0.357422	303.6	44.5381	1022.4	6.03216	0.0402181	8.86013	-0.426172	3.78063e-09
AT1G16020	AL1G28180	non_mQTG	-	Non	347	13	1201	17	0.377826	439.2	43.92	1105.8	25.7651	0.233	2.22913	-0.19693	0.000714604
AT1G16022	-	non_mQTG	-	Non	86	1	283	7	2.12721	-	-	-	-	-	-	-	-
AT1G16025	-	non_mQTG	-	Non	76.3333	1	265.667	9	2.58595	-	-	-	-	-	-	-	-
AT1G16030	AL1G28200	non_mQTG	-	Non	428	27	1513	12	0.125725	435.4	124.829	1502.6	25.8447	0.059993	2.14665	-0.136165	0.000266402
AT1G16040	AL1G28210	non_mQTG	-	Non	160.333	7	520.667	11	0.483903	188.7	26.1349	489.3	49.615	0.73213	0.827758	0.0438729	0.139564
AT1G16060	AL1G28220	mQTG	15	Non	226	21	812	22	0.291579	243.9	42.6581	791.1	15.9011	0.114923	2.81046	-0.240089	0.00022124
AT1G16070	AL1G28230	non_mQTG	-	Non	266.667	10	930.333	13	0.372626	271.7	41.6788	919.3	22.339	0.158409	2.42546	-0.216268	0.000413107
AT1G16080	AL1G28240	non_mQTG	-	Non	218	15	724	18	0.361326	249.7	19.0271	689.3	3.99794	0.0761155	5.71108	-0.37182	0.000303389
AT1G16090	-	mQTG	7	Non	217.667	14	736.333	30	0.633448	-	-	-	-	-	-	-	-
AT1G16110	-	non_mQTG	-	Non	424.667	51	1504.33	72	0.398535	-	-	-	-	-	-	-	-
AT1G16120	-	mQTG	1	Non	482.667	16	1710.33	24	0.423309	-	-	-	-	-	-	-	-
AT1G16130	-	mQTG	1	Non	496	10	1751	22	0.623187	-	-	-	-	-	-	-	-
AT1G16150	AL1G28280	non_mQTG	-	Non	507.667	31	1832.33	51	0.455809	566	73.0706	1702	65.3568	0.297444	1.83933	-0.149813	0.000254402
AT1G16160	AL1G28290	non_mQTG	-	Non	473.333	32	1662.67	46	0.409232	557.6	70.7594	1563.4	51.2795	0.258471	1.98357	-0.169554	0.000139738
AT1G16170	AL1G28300	non_mQTG	-	Non	62	10	217	2	0.0571429	72.4	12.8076	203.6	4.05164	0.112493	0.632216	0.0736555	0.135375
AT1G16180	AL1G28310	mQTG	1	Non	283.667	14	955.333	4	0.084837	290.4	40.8883	945.6	5.01168	0.037642	2.33103	-0.113035	0.0287146
AT1G16190	AL1G28320	non_mQTG	-	Non	255.667	19	851.333	7	0.110642	255.1	57.9842	836.9	20.8388	0.109547	1.02514	-0.00485617	0.254961
AT1G16210	AL1G28330	non_mQTG	-	Non	152.333	7	552.667	8	0.315009	169.1	39.1636	529.9	7.57757	0.0617444	5.90669	-0.371216	6.96272e-07
AT1G16220	AL1G28340	non_mQTG	-	Non	328	26	1148	33	0.362637	385.2	67.1018	1084.8	37.968	0.200918	2.24314	-0.197962	5.01844e-05
AT1G16225	-	non_mQTG	-	Non	130.333	5	469.667	24	1.33201	-	-	-	-	-	-	-	-
AT1G16230	-	mQTG	4	Non	125.667	12	456.333	26	0.596664	-	-	-	-	-	-	-	-
AT1G16240	AL1G28360	non_mQTG	-	Non	149.667	13	549.333	8	0.167662	162.6	14.3576	533.4	8.58774	0.182333	1.02884	-0.0066826	0.259744
AT1G16250	AL1G28370	mQTG	2	Non	258.333	26	893.667	15	0.166772	241.1	33.3441	907.9	9.079	0.0723066	2.11885	-0.151843	0.0188236
AT1G16260	AL1G28380	non_mQTG	-	Non	467	104	1696	118	0.312421	560.8	201.271	1587.2	201.257	0.353302	1.1347	-0.0315491	0.0749472
AT1G16270	AL1G28390	non_mQTG	-	Non	776.667	47	2667.33	45	0.278787	727	76.4077	2714	54.28	0.190295	1.34776	-0.0737891	0.0381468
AT1G16280	AL1G28400	non_mQTG	-	Non	334	19	1142	21	0.323256	414.1	40.6646	1046.9	19.263	0.187373	2.33324	-0.203563	0.00117309
AT1G16290	AL1G28410	mQTG	2	Non	267	15	993	18	0.322659	325.9	28.7444	931.1	15.1769	0.184807	2.27274	-0.199906	0.00460976
AT1G16300	AL1G28420	non_mQTG	-	Non	301.333	7	961.667	17	0.76098	353.8	32.3019	906.2	14.1367	0.170865	5.54921	-0.403916	4.49437e-09
AT1G16310	AL1G28430	non_mQTG	-	Non	287.667	13	999.333	13	0.287859	321.9	34.894	872.1	11.0757	0.117159	3.15051	-0.259065	0.000383135
AT1G16320	AL1G28440	non_mQTG	-	Non	178.667	11	643.333	13	0.328215	199.4	23.0506	616.6	16.2782	0.228374	1.6735	-0.127766	0.0437727
AT1G16330	AL1G28450	non_mQTG	-	Non	429.333	19	1517.67	31	0.461558	494.2	60.7372	1440.8	53.3096	0.301058	1.85891	-0.152564	0.000632372
AT1G16340	AL1G28460	non_mQTG	-	Non	202.333	12	679.667	12	0.297695	231.7	27.2711	641.3	10.1325	0.13424	2.69144	-0.229103	0.00318042
AT1G16350	AL1G28470	non_mQTG	-	Non	347.667	18	1161.33	18	0.299369	478.9	50.7634	1027.1	11.0927	0.101887	4.5763	-0.32067	8.53937e-07
AT1G16360	AL1G28480	non_mQTG	-	Non	223	16	788	18	0.318369	219	65.1306	789	38.8977	0.16577	1.88371	-0.155497	0.00109929
AT1G16370	AL1G28490	mQTG	4	Non	355	38	1211	39	0.300861	424	56.816	1094	23.8492	0.162687	2.44499	-0.210837	0.000150274
AT1G16380	AL1G28500	non_mQTG	-	Non	526	19	1832	33	0.498678	600.1	72.6721	1754.9	35.9755	0.169282	3.5085	-0.303495	2.14924e-10
AT1G16390	AL1G28510	mQTG	9	Non	353.667	16	1203.33	41	0.753134	448.4	54.1219	1105.6	30.0723	0.225352	4.61179	-0.36212	9.26036e-13
AT1G16400	AL1G28520	non_mQTG	-	Non	353	16	1261	12	0.209952	406.1	54.4986	1204.9	44.5813	0.275708	0.916841	0.0213815	0.198491
AT1G16410	AL1G28540	mQTG	3	Non	356	6	1261	28	1.31747	378.7	44.7245	1172.3	22.2737	0.160881	9.37043	-0.491077	9.84068e-25
AT1G16420	AL1G28550	non_mQTG	-	Non	241.333	16	904.667	27	0.450166	320.3	34.5604	813.7	68.0253	0.774791	0.857337	0.0352003	0.146659
AT1G16430	AL1G28560	non_mQTG	-	Non	102.333	4	350.667	4	0.291825	125.4	23.1614	324.6	6.07002	0.101245	3.8157	-0.292346	0.00115285
AT1G16440	AL1G28570	mQTG	5	Non	318	43	1182	17	0.106363	294.6	49.6696	995.4	9.05814	0.0539739	2.16786	-0.129094	0.0139029
AT1G16445	AL1G28580	non_mQTG	-	Non	187.667	8	637.333	24	0.883368	211.1	15.3259	610.9	16.7997	0.378788	2.7368	-0.227061	0.00199635
AT1G16460	AL1G28600	non_mQTG	-	Non	234.667	12	794.333	19	0.467758	249.3	16.9524	704.7	27.7652	0.579412	0.966725	0.00799755	0.253047
AT1G16470	AL1G28620	non_mQTG	-	Non	164	13	544	1	0.02319	158.6	13.8775	546.4	0.98352	0.0205714	1.08539	-0.00524738	0.257795
AT1G16480	AL1G28630	non_mQTG	-	-	612.333	24	2201.67	38	0.440361	691.3	74.1765	2119.7	42.606	0.187325	2.75656	-0.248071	8.99319e-08
AT1G16490	AL1G28640	non_mQTG	-	Non	159.667	7	665.333	19	0.651374	146.5	18.6934	675.5	17.2928	0.200627	2.93412	-0.250229	0.000580814
AT1G16500	AL1G28660	mQTG	1	Non	184.667	13	595.333	18	0.429494	199.7	26.4203	577.3	21.5333	0.281935	1.69886	-0.131601	0.0284503
AT1G16510	AL1G28670	non_mQTG	-	Non	109.667	12	334.333	11	0.300681	122	26.3398	319	11.2607	0.163502	2.14417	-0.178778	0.0139303
AT1G16515	-	mQTG	1	Non	21.6667	0	83.3333	1	-	-	-	-	-	-	-	-	-
AT1G16520	AL1G28690	non_mQTG	-	Non	228.333	2	749.667	12	1.82748	280.3	24.9747	685.7	15.7711	0.258137	9.50145	-0.470082	1.08592e-16
AT1G16530	AL1G28700	non_mQTG	-	Non	109	4	389	6	0.420308	135.6	23.391	356.4	13.8996	0.226087	2.52428	-0.227263	0.00293195
AT1G16540	AL1G28710	non_mQTG	-	Non	540	26	1920	26	0.28125	599.7	46.4768	1704.3	41.0736	0.310968	1.13155	-0.0308572	0.173178
AT1G16560	AL1G28730	mQTG	10	Non	223	13	806	16	0.340523	268.3	27.5812	757.7	12.6536	0.162451	2.68273	-0.237231	0.0017133
AT1G16570	AL1G28740	non_mQTG	-	Non	333.333	11	1157.67	20	0.523519	335.5	24.2567	1059.5	14.0914	0.183956	3.12979	-0.277701	0.000292458
AT1G16590	AL1G28750	mQTG	1	Non	149.333	4	498.667	15	1.12299	149.7	11.0329	486.3	25.3849	0.708277	1.62984	-0.0924273	0.0644441
AT1G16610	-	mQTG	3	Non	346	19	932	21	0.410323	-	-	-	-	-	-	-	-
AT1G16630	AL1G28790	mQTG	5	Non	534.333	62	2003.67	120	0.51615	545.5	77.4065	1923.5	129.259	0.473573	1.15906	-0.0338898	0.104249
AT1G16640	-	non_mQTG	-	Non	77	2	328	8	0.939024	-	-	-	-	-	-	-	-
AT1G16650	AL1G28820	non_mQTG	-	Non	350.333	17	1215.67	40	0.678075	390.7	49.5408	1169.3	34.7282	0.234227	3.35654	-0.289643	1.76653e-08
AT1G16670	AL1G28830	non_mQTG	-	Non	261	9	912	4	0.127193	289.1	43.6541	880.9	7.0472	0.0529801	2.75312	-0.168698	0.00534496
AT1G16680	AL1G28840	non_mQTG	-	Non	351.667	10	1313.33	16	0.428426	376.5	44.9541	1279.5	23.2869	0.152429	3.08871	-0.27414	4.94641e-06
AT1G16690	AL1G28850	mQTG	10	Non	297.667	9	1022.33	23	0.744086	333.6	31.692	983.4	23.8966	0.255789	3.38921	-0.288867	2.72974e-06
AT1G16700	AL1G28860	non_mQTG	-	Non	148.333	2	520.667	0	0	194.4	12.6943	471.6	0	0	-	-	NA
AT1G16705	AL1G28870	non_mQTG	-	Non	83.6667	2	306.333	8	1.09249	67.3	15.055	244.7	12.9691	0.236924	4.64335	-0.337216	1.126e-05
AT1G16710	AL1G28880	mQTG	1	Non	1108.33	26	4012.67	42	0.446183	1061.2	118.748	3915.8	102.986	0.235031	1.86263	-0.153191	4.16158e-06
AT1G16720	AL1G28890	non_mQTG	-	Non	425.333	25	1371.67	8	0.0992272	414.5	70.5479	1379.5	12.2775	0.0522914	1.83875	-0.0941902	0.0210079
AT1G16730	AL1G28900	non_mQTG	-	Non	138	20	471	15	0.219745	189.8	18.6953	416.2	22.3083	0.544162	0.628531	0.115486	0.0528849
AT1G16740	AL1G28910	non_mQTG	-	Non	81	4	300	3	0.2025	68.9	16.7358	309.1	0.98912	0.0131741	12.6899	-0.372768	0.00111958
AT1G16750	AL1G28920	non_mQTG	-	Non	355.667	15	1234.33	15	0.288145	422.5	54.2067	1161.5	29.5021	0.197973	1.83739	-0.147563	0.00417366
AT1G16760	AL1G28930	non_mQTG	-	Non	510	29	1767	31	0.30853	524.6	69.9816	1740.4	43.1619	0.185907	1.73319	-0.135187	0.00259681
AT1G16770	AL1G28940	non_mQTG	-	Non	214.667	13	760.333	17	0.369204	259.4	27.9374	712.6	20.9504	0.272981	1.74381	-0.138126	0.0232909
AT1G16780	-	non_mQTG	-	Non	623	17	1933	39	0.739387	-	-	-	-	-	-	-	-
AT1G16790	AL1G28960	non_mQTG	-	Non	106	4	329	6	0.483283	129.7	12.8144	302.3	6.10646	0.204453	3.14774	-0.277262	0.00755445
AT1G16800	AL1G28970	non_mQTG	-	Non	1404.67	59	4979.33	77	0.368164	1527.9	127.274	4811.1	102.958	0.256903	1.61332	-0.118985	0.00024786
AT1G16810	AL1G28980	non_mQTG	-	Non	84.6667	7	350.333	15	0.517874	103.1	5.75298	328.9	10.755	0.586022	1.14624	-0.0303145	0.226836
AT1G16820	-	non_mQTG	-	Non	59	4	223	15	0.992152	-	-	-	-	-	-	-	-
AT1G16825	AL1G28990	non_mQTG	-	-	118.667	5	349.333	7	0.475573	147.9	11.6249	308.1	6.06957	0.250636	2.6814	-0.240313	0.018928
AT1G16830	AL1G29000	non_mQTG	-	Non	390.667	34	1436.33	27	0.215991	415.9	57.8933	1399.1	54.425	0.279454	0.844724	0.0419375	0.122996
AT1G16840	AL1G29010	non_mQTG	-	Non	124	19	362	8	0.144228	142.7	15.0977	340.3	11.2639	0.312854	0.56436	0.130989	0.0546798
AT1G16850	AL1G29020	mQTG	7	Non	104	11	355	6	0.159795	109	18.094	332	15.4712	0.280723	0.637924	0.107989	0.0705244
AT1G16858	-	non_mQTG	-	Non	13.6667	0	64.3333	2	-	-	-	-	-	-	-	-	-
AT1G16860	AL1G29030	non_mQTG	-	Non	351.333	17	1073.67	12	0.230984	370.3	43.5473	1051.7	7.04639	0.0569728	4.36241	-0.274519	7.94467e-05
AT1G16870	AL1G29040	non_mQTG	-	Non	327	15	1116	27	0.527419	336.6	33.458	1103.4	23.2817	0.212274	2.58677	-0.232532	0.000237095
AT1G16880	AL1G29050	mQTG	1	Non	207	16	666	5	0.0971284	228.2	25.6725	641.8	12.5151	0.173333	0.641038	0.0896316	0.0714185
AT1G16890	-	mQTG	1	Non	109	10	380	2	0.0573684	-	-	-	-	-	-	-	-
AT1G16900	AL1G29070	non_mQTG	-	-	395.333	30	1317.67	19	0.190016	439	49.7826	1271	22.7509	0.157848	1.38583	-0.0740945	0.0720053
AT1G16905	AL1G29080	non_mQTG	-	Non	279.667	18	992.333	34	0.532341	315.6	55.0406	953.4	32.7016	0.196674	3.17922	-0.281145	7.63089e-08
AT1G16910	-	non_mQTG	-	Non	107.667	3	387.333	11	1.01922	-	-	-	-	-	-	-	-
AT1G16916	AL1G29090	non_mQTG	-	Non	39.6667	3	158.333	3	0.250526	48.9	9.79956	146.1	6.70599	0.229042	1.46131	-0.093713	0.14284
AT1G16920	AL1G29110	non_mQTG	-	Non	149	14	502	3	0.0636027	174	32.3118	474	0.9954	0.0113086	6.95595	-0.146585	0.0132173
AT1G16930	AL1G29120	non_mQTG	-	Non	281.333	7	1068.67	25	0.940201	274.6	38.0596	1072.4	28.5258	0.191919	4.76505	-0.35284	1.72265e-11
AT1G16940	-	non_mQTG	-	Non	272.333	11	1032.67	43	1.0309	-	-	-	-	-	-	-	-
AT1G16950	AL1G29130	mQTG	6	Non	69.6667	6	212.333	2	0.109367	71.7	11.3214	207.3	4.04235	0.123496	0.933568	0.0131091	0.251784
AT1G16960	AL1G29140	mQTG	7	Non	73.6667	3	271.333	3	0.271499	65.6	12.7067	276.4	4.03544	0.0753743	3.14878	-0.258965	0.0163591
AT1G16970	-	non_mQTG	-	Non	405.667	12	1460.33	18	0.416686	-	-	-	-	-	-	-	-
AT1G16980	AL1G29160	non_mQTG	-	Non	538.667	16	1927.33	50	0.8734	550.9	66.714	1909.1	73.8822	0.319571	2.82181	-0.232084	5.33227e-10
AT1G17000	-	mQTG	1	Non	509.333	27	1842.67	60	0.614247	-	-	-	-	-	-	-	-
AT1G17010	-	mQTG	4	Non	225.667	10	860.333	16	0.419682	-	-	-	-	-	-	-	-
AT1G17020	AL1G29180	mQTG	3	Non	229	7	848	18	0.694407	341.9	32.2412	732.1	16.2526	0.235419	5.10108	-0.384852	7.35421e-09
AT1G17030	AL1G29190	non_mQTG	-	Non	308	5	1201	29	1.48743	361.1	32.6795	1141.9	22.838	0.220994	8.29939	-0.441576	2.03464e-19
AT1G17040	AL7G51000	non_mQTG	-	Non	420.667	17	1535.33	21	0.338459	475.5	45.3152	1447.5	48.057	0.348374	1.16482	-0.0379492	0.146661
AT1G17050	AL7G51010	non_mQTG	-	Non	277.667	27	976.333	15	0.157999	252.4	29.556	755.6	7.02708	0.0794193	2.33668	-0.165058	0.0176773
AT1G17060	AL7G51020	non_mQTG	-	Non	307.667	20	1123.33	21	0.287582	404.4	45.6972	1020.6	11.1245	0.0964602	4.31317	-0.316415	2.96311e-06
AT1G17070	AL1G29240	non_mQTG	-	Non	525.667	30	2024.33	28	0.242362	498.6	72.5962	2048.4	53.8729	0.180632	1.25771	-0.0567816	0.0739312
AT1G17080	AL1G29250	non_mQTG	-	Non	109.333	0	355.667	2	-	114.4	14.2085	347.6	1.00804	0.0233494	-	-0.933754	-
AT1G17090	AL1G29260	non_mQTG	-	Non	52.6667	0	229.333	2	-	66	5.907	204	7.6908	0.421229	-	-0.434409	-
AT1G17100	AL1G29300	non_mQTG	-	Non	159	8	540	7	0.257639	162.6	25.7884	533.4	9.12114	0.107818	2.4739	-0.205387	0.0081006
AT1G17110	AL1G29310	non_mQTG	-	Non	604	10	2183	30	0.83005	659.1	67.9532	2109.9	55.0684	0.253152	3.70194	-0.302368	7.35023e-14
AT1G17120	AL1G29320	mQTG	1	Non	425.333	28	1347.67	16	0.180347	444.4	63.5492	1220.6	14.6472	0.0839161	2.47923	-0.176323	0.000904438
AT1G17130	AL1G29340	non_mQTG	-	-	206.333	22	810.667	13	0.1504	225.7	25.2107	761.3	22.4583	0.2641	0.663327	0.0997022	0.0590344
AT1G17140	AL1G29350	non_mQTG	-	Non	220.333	14	814.667	18	0.347732	250.5	28.2564	781.5	22.4291	0.254433	1.61976	-0.119985	0.0358881
AT1G17145	AL1G29360	mQTG	2	Non	210	17	798	20	0.309598	215.8	36.7292	786.2	21.1488	0.158049	2.04318	-0.175137	0.00446427
AT1G17147	AL1G29370	non_mQTG	-	Non	65	5	232	4	0.224138	78.4	11.1877	215.6	6.12304	0.199019	1.46172	-0.0907307	0.143127
AT1G17150	AL1G29380	non_mQTG	-	Non	256.333	45	952.667	77	0.460407	280.6	41.613	724.4	59.3284	0.552259	1.20018	-0.0433967	0.121738
AT1G17160	AL1G29390	mQTG	3	Non	272.333	32	867.667	20	0.196168	294.9	50.5164	830.1	29.7176	0.20899	1.06243	-0.0142288	0.227262
AT1G17170	AL1G29400	non_mQTG	-	Non	134.333	16	522.667	22	0.353396	201.2	26.7596	452.8	15.3952	0.255639	2.38999	-0.213741	0.00310917
AT1G17180	AL1G29410	non_mQTG	-	Non	133.667	20	532.333	17	0.213431	123.2	20.7962	467.8	15.0632	0.190758	1.17351	-0.0393968	0.190879
AT1G17190	AL1G29420	mQTG	3	Non	132	8	531	12	0.372881	148.3	17.5884	508.7	15.3119	0.253794	1.72301	-0.134597	0.0462317
AT1G17200	AL1G29440	non_mQTG	-	Non	149.667	12	465.333	3	0.0804083	155	22.7695	457	4.0216	0.0599047	1.41545	-0.0498904	0.16164
AT1G17210	AL1G29450	non_mQTG	-	Non	653	35	2224	40	0.33556	659	54.3016	2215	17.0555	0.0934466	3.63865	-0.294317	1.13733e-06
AT1G17220	AL1G29460	non_mQTG	-	Non	715.667	39	2365.33	39	0.302565	819.4	52.8513	2258.6	20.5533	0.141085	2.57143	-0.22	0.000159869
AT1G17230	AL1G29470	non_mQTG	-	Non	763.667	33	2542.33	40	0.364097	892.9	82.8611	2410.1	49.6481	0.221983	2.02299	-0.173269	6.78064e-05
AT1G17235	AL1G29480	non_mQTG	-	Non	75	8	285	13	0.427632	72.5	9.077	203.5	23.4025	0.91853	0.63028	0.101484	0.0838083
AT1G17240	AL1G29490	non_mQTG	-	Non	508	136	1682	172	0.381968	586.3	85.5998	1600.7	87.7184	0.375342	1.23416	-0.0523298	0.0625747
AT1G17250	-	non_mQTG	-	Non	521	40	1750	81	0.602871	-	-	-	-	-	-	-	-
AT1G17260	AL1G29500	non_mQTG	-	Non	651	89	2193	48	0.160101	734.6	83.3036	2106.4	32.8598	0.137566	1.36726	-0.0674891	0.050327
AT1G17270	AL1G29520	mQTG	3	Non	376.667	50	1318.33	39	0.222857	415.5	51.4389	1276.5	34.5932	0.218901	1.15983	-0.0361062	0.156642
AT1G17280	AL1G29530	mQTG	2	Non	159	14	555	7	0.143243	163.9	27.0271	547.1	7.05759	0.0782292	1.91475	-0.126273	0.0471629
AT1G17285	AL1G29540	non_mQTG	-	Non	61.3333	1	226.667	6	1.62353	50.7	2.05842	231.3	9.252	0.985222	1.3349	-0.0391361	0.20777
AT1G17290	AL1G29550	non_mQTG	-	Non	370	27	1262	25	0.271468	360.7	35.6011	1265.3	16.1958	0.129686	2.03534	-0.16809	0.00831296
AT1G17300	-	non_mQTG	-	Non	81	7	270	14	0.6	-	-	-	-	-	-	-	-
AT1G17310	AL1G29570	non_mQTG	-	Non	136	9	518	15	0.43758	135.9	11.6602	470.1	11.1884	0.277389	1.73695	-0.135325	0.0677476
AT1G17330	AL1G29580	non_mQTG	-	Non	141.667	15	527.333	11	0.197008	177.9	16.1711	488.1	10.1525	0.228823	1.16807	-0.037397	0.20569
AT1G17340	AL1G29590	mQTG	1	Non	511.667	31	1846.33	22	0.19667	475.3	59.3174	1879.7	43.0451	0.183494	0.977956	0.00542197	0.252798
AT1G17345	AL1G29600	non_mQTG	-	Non	85.6667	11	310.333	13	0.326238	122.8	16.4675	270.2	12.4022	0.342282	1.56921	-0.112074	0.0817236
AT1G17350	AL1G29610	non_mQTG	-	Non	159	14	552	6	0.123447	152.2	28.5679	528.8	25.118	0.253063	0.487435	0.167869	0.00435022
AT1G17360	AL1G29630	mQTG	6	Non	684	27	2502	69	0.698641	706.4	102.64	2470.6	117.106	0.326222	2.23986	-0.185834	3.01086e-09
AT1G17370	AL1G29640	non_mQTG	-	-	277.667	14	982.333	5	0.10095	291.8	26.904	965.2	9.07288	0.101952	1.05904	-0.0109712	0.246662
AT1G17380	AL1G29650	mQTG	1	Non	176.667	9	648.333	22	0.666095	217.7	23.9035	592.3	37.611	0.578324	1.55355	-0.0982599	0.0374791
AT1G17400	AL1G29660	non_mQTG	-	Non	174.667	12	713.333	16	0.32648	224.3	25.301	660.7	10.1087	0.135638	3.33719	-0.28595	0.0004884
AT1G17410	AL1G29670	non_mQTG	-	Non	121.333	4	424.667	6	0.428571	144	19.1232	399	19.6308	0.370482	1.46121	-0.093451	0.0842159
AT1G17420	AL1G29680	non_mQTG	-	Non	619.667	43	2140.33	38	0.255854	607.5	169.006	2149.5	20.2053	0.0337886	7.39185	-0.362349	2.73473e-22
AT1G17430	AL1G29690	mQTG	2	Non	220.667	18	778.333	17	0.267761	275.1	49.4355	720.9	14.7064	0.113523	3.17475	-0.256436	4.61832e-05
AT1G17440	-	non_mQTG	-	Non	450	25	1602	14	0.157303	-	-	-	-	-	-	-	-
AT1G17450	AL1G29730	non_mQTG	-	Non	1234	43	4301	63	0.420357	1384.2	124.716	4123.8	91.5484	0.246393	1.99593	-0.171024	5.88772e-07
AT1G17455	AL1G29740	non_mQTG	-	Non	70.3333	3	274.667	4	0.341424	98.2	3.06384	243.8	0	0	-	-0.571429	0.0201131
AT1G17460	AL1G29750	non_mQTG	-	Non	418.667	15	1456.33	30	0.57496	402.5	46.2875	1409.5	101.766	0.627826	0.909686	0.0206928	0.180444
AT1G17470	AL1G29760	non_mQTG	-	Non	268.667	15	931.333	3	0.0576951	268.9	26.9976	928.1	0	0	-	-0.166667	0.0104416
AT1G17480	AL1G29770	non_mQTG	-	Non	255.333	9	860.667	15	0.494449	280.6	33.7842	832.4	17.2307	0.171927	3.26784	-0.287242	2.80048e-05
AT1G17490	AL1G29780	non_mQTG	-	-	46.6667	1	187.333	4	0.996441	55.7	3.66506	175.3	3.55859	0.308511	4.11968	-0.30737	0.0183693
AT1G17500	AL1G29790	non_mQTG	-	Non	793.333	21	2857.67	9	0.118978	935.4	93.2594	2712.6	30.1099	0.111334	1.32742	-0.0559371	0.0657375
AT1G17510	AL1G29800	non_mQTG	-	Non	90	2	279	3	0.483871	74.9	5.25049	276.1	15.6273	0.807418	0.503974	0.148513	0.0627855
AT1G17520	AL1G29820	non_mQTG	-	Non	193.333	10	697.667	7	0.19398	179.9	24.1066	708.1	25.0667	0.264179	0.673188	0.0979981	0.0617341
AT1G17530	AL1G29830	non_mQTG	-	Non	139.667	5	424.333	8	0.52663	149.8	22.2603	411.2	9.12864	0.149394	3.90162	-0.324561	0.000179076
AT1G17540	AL1G29840	non_mQTG	-	Non	495.667	13	1691.33	29	0.653755	557.4	45.7625	1623.6	46.922	0.35201	2.17564	-0.184221	0.000126301
AT1G17545	-	non_mQTG	-	Non	124	6	416	10	0.496795	-	-	-	-	-	-	-	-
AT1G17550	AL1G29860	non_mQTG	-	Non	342.667	11	1193.33	12	0.313255	358.9	41.453	1174.1	16.2026	0.119481	2.791	-0.240715	0.000234504
AT1G17560	AL1G29870	non_mQTG	-	Non	132	7	459	7	0.287582	100.5	15.2257	367.5	14.9205	0.267987	1.02046	-0.00506282	0.261324
AT1G17580	AL1G29890	non_mQTG	-	Non	1000	32	3563	33	0.289433	1082.9	78.9434	3288.1	46.3622	0.193416	1.75596	-0.137699	0.00145331
AT1G17590	AL1G29910	non_mQTG	-	Non	222.667	8	764.333	20	0.728304	226.4	24.7229	745.6	60.319	0.740842	1.02467	-0.00499975	0.254251
AT1G17600	-	non_mQTG	-	Non	693.333	22	2456.67	43	0.551622	-	-	-	-	-	-	-	-
AT1G17610	AL1G29930	non_mQTG	-	Non	277.333	8	985.667	24	0.844099	280.2	42.8986	898.8	41.2549	0.299804	3.11953	-0.259766	9.01224e-08
AT1G17615	AL1G29940	non_mQTG	-	Non	247.667	10	895.333	6	0.165972	271.4	41.1714	865.6	34.9702	0.266315	0.706396	0.0842789	0.0507986
AT1G17620	AL1G29950	non_mQTG	-	Non	198.333	19	596.667	13	0.227433	214.8	34.6902	577.2	22.5685	0.242105	1.0517	-0.0121001	0.240383
AT1G17630	AL1G29960	non_mQTG	-	Non	476.667	11	1719.33	39	0.982939	472.6	69.3777	1720.4	80.5147	0.318801	3.05504	-0.24285	4.17953e-12
AT1G17640	AL1G29970	non_mQTG	-	Non	241.667	2	868.333	14	1.94818	236.4	24.9638	849.6	22.4294	0.25	7.79096	-0.401738	6.2186e-16
AT1G17650	AL1G29980	mQTG	1	Non	256.667	9	820.333	8	0.278116	275.9	25.7139	744.1	10.1198	0.145923	2.25863	-0.188179	0.0121758
AT1G17665	AL1G29990	non_mQTG	-	Non	215.333	9	801.667	13	0.387988	290	23.49	661	21.4825	0.401235	1.57943	-0.113228	0.0486782
AT1G17680	AL1G30030	non_mQTG	-	Non	576.333	26	2114.67	24	0.251576	640.6	47.5325	2017.4	41.5584	0.277628	1.05577	-0.013528	0.228474
AT1G17690	AL1G30040	non_mQTG	-	-	458.667	23	1806.33	31	0.342242	524.4	53.0693	1710.6	62.608	0.36166	1.14248	-0.0328444	0.150381
AT1G17700	AL1G30050	non_mQTG	-	Non	131.333	7	411.667	7	0.319028	130.2	22.8241	409.8	12.253	0.170565	1.86273	-0.150683	0.031991
AT1G17710	AL1G30060	non_mQTG	-	Non	170.333	10	669.667	15	0.381533	191.3	21.196	645.7	16.7882	0.234657	1.89383	-0.158022	0.0215356
AT1G17720	AL1G30070	non_mQTG	-	Non	325	18	1181	6	0.0917302	364.4	36.6586	1135.6	10.1068	0.0884692	1.20904	-0.0338825	0.180266
AT1G17730	AL1G30080	non_mQTG	-	Non	132	3	480	1	0.0916667	141.3	23.7243	467.7	9.12015	0.116141	0.867101	0.0276773	0.209414
AT1G17744	-	non_mQTG	-	Non	97.3333	2	343.667	4	0.56644	-	-	-	-	-	-	-	-
AT1G17745	AL1G30090	non_mQTG	-	Non	474	24	1482	15	0.199899	535.1	80.051	1264.9	25.6775	0.135695	1.94847	-0.141753	0.00186657
AT1G17750	AL1G30100	non_mQTG	-	Non	756.667	61	2510.33	65	0.321186	829.9	74.525	2422.1	97.6106	0.448775	0.813558	0.0511834	0.0669484
AT1G17760	AL1G30120	non_mQTG	-	Non	488.667	28	1716.33	28	0.284715	560.5	45.4005	1641.5	26.7565	0.201235	1.69681	-0.129191	0.0139228
AT1G17770	-	mQTG	3	Non	454.667	37	1627.33	37	0.279394	-	-	-	-	-	-	-	-
AT1G17780	AL1G30140	non_mQTG	-	Non	164.667	6	627.333	23	1.0062	171.7	19.5738	617.3	41.8529	0.594737	1.79277	-0.111756	0.0149287
AT1G17790	AL1G30150	non_mQTG	-	Non	321.667	10	1142.33	18	0.506857	283.4	27.2064	1153.6	39.3378	0.355208	1.2449	-0.0517044	0.125162
AT1G17800	AL1G30160	non_mQTG	-	Non	97.6667	3	325.333	9	0.900615	111	12.0546	309	9.1773	0.273481	3.94057	-0.317759	0.000586211
AT1G17810	AL1G30170	non_mQTG	-	Non	201.333	9	602.667	3	0.111357	257	23.5412	544	8.1056	0.162664	0.968104	0.006127	0.257667
AT1G17820	AL1G30180	non_mQTG	-	Non	534.667	29	1877.33	42	0.412471	556.4	71.2192	1834.6	41.095	0.175	2.50991	-0.225656	1.94881e-06
AT1G17830	AL1G30190	mQTG	13	Non	205	21	809	32	0.386132	230.6	28.0871	765.4	29.2383	0.313629	1.46381	-0.0937327	0.056675
AT1G17840	AL1G30200	non_mQTG	-	Non	486.333	53	1625.67	5	0.0282226	505	64.8925	1604	4.01	0.0194553	1.52667	-0.0280087	0.132818
AT1G17850	AL1G30210	non_mQTG	-	Non	299.667	28	1047.33	36	0.367873	338.2	48.8023	1002.8	49.6386	0.343035	1.26405	-0.0582521	0.0869057
AT1G17860	AL1G30220	non_mQTG	-	Non	131.333	12	459.667	30	0.714286	149.5	17.7755	438.5	25.6961	0.492851	1.7294	-0.123186	0.0312139
AT1G17870	AL1G30230	non_mQTG	-	Non	393	93	1329	57	0.181242	450.1	78.2724	1268.9	29.946	0.13571	1.60199	-0.103282	0.0133737
AT1G17880	AL1G30240	non_mQTG	-	Non	109	18	389	3	0.0467009	145.2	16.5673	346.8	6.069	0.153374	0.454971	0.125252	0.0371454
AT1G17890	AL1G30250	mQTG	1	Non	219	55	768	15	0.0777699	196.2	49.2462	763.8	7.02696	0.0366534	1.91132	-0.0894134	0.0418071
AT1G17910	AL1G30260	non_mQTG	-	Non	504.333	152	1790.67	227	0.420615	560.5	80.8241	1728.5	147.787	0.592926	0.816747	0.0475109	0.0553658
AT1G17920	AL1G30270	mQTG	1	Non	451.333	73	1612.67	38	0.145685	508.3	51.9483	1543.7	20.2225	0.12818	1.3372	-0.0621391	0.0932841
AT1G17930	AL1G30280	non_mQTG	-	Non	307	28	1130	10	0.0970291	398.1	45.9009	1032.9	4.02831	0.0338248	4.0695	-0.182478	0.00225794
AT1G17940	AL1G30290	mQTG	4	Non	273.333	17	944.667	11	0.187222	323.9	39.9369	888.1	3.99645	0.0364964	6.46611	-0.301891	4.82906e-05
AT1G17950	AL1G30310	non_mQTG	-	Non	158.667	14	591.333	7	0.13416	125.8	20.3293	615.2	11.1351	0.112005	0.912845	0.0205625	0.230279
AT1G17960	-	non_mQTG	-	Non	290.333	8	1086.67	19	0.634548	-	-	-	-	-	-	-	-
AT1G17970	AL1G30330	non_mQTG	-	Non	245.667	5	861.333	16	0.912693	218.9	43.9332	795.1	37.1312	0.232686	3.78621	-0.303859	5.27192e-10
AT1G17980	AL1G30340	non_mQTG	-	Non	477	4	1665	11	0.787838	493.8	42.6643	1645.2	49.027	0.344907	2.39311	-0.198637	2.17269e-05
AT1G17990	-	non_mQTG	-	Non	180.667	0	629.333	0	-	-	-	-	-	-	-	-	-
AT1G18000	-	non_mQTG	-	Non	316.333	0	1063.67	0	-	-	-	-	-	-	-	-	-
AT1G18010	AL1G30350	non_mQTG	-	Non	316.333	0	1063.67	0	-	401.1	63.093	975.9	21.2746	0.138589	-	-	-
AT1G18020	-	non_mQTG	-	Non	180.667	0	629.333	0	-	-	-	-	-	-	-	-	-
AT1G18030	AL1G30380	non_mQTG	-	Non	238.333	3	817.667	12	1.16592	269	18.9376	751	14.1939	0.268466	5.33683	-0.371589	1.97056e-07
AT1G18040	AL1G30390	non_mQTG	-	Non	261	6	915	8	0.380328	288.6	23.3766	884.4	6.01392	0.0839506	5.18278	-0.366807	6.5236e-05
AT1G18050	-	mQTG	2	Non	183.667	0	674.333	14	-	-	-	-	-	-	-	-	-
AT1G18060	AL1G30420	non_mQTG	-	Non	160	4	521	6	0.460653	154.7	25.2316	520.3	10.6662	0.12569	3.54836	-0.302874	0.000200756
AT1G18070	AL1G30430	non_mQTG	-	Non	349.667	9	1282.33	7	0.212084	331.2	46.0037	1264.8	19.7309	0.112311	1.81343	-0.13734	0.012515
AT1G18080	AL1G30460	mQTG	2	Non	226.667	14	757.333	0	0	207.6	33.7558	773.4	3.01626	0.0239852	-	0.082026	-
AT1G18090	AL1G30470	non_mQTG	-	Non	378.333	10	1355.67	16	0.446521	458.4	50.3323	1272.6	55.6126	0.397996	1.44808	-0.0904646	0.0249681
AT1G18100	AL1G30480	non_mQTG	-	Non	123	3	399	1	0.102757	130.7	16.5597	388.3	2.01916	0.0410418	2.73376	-0.141319	0.0607234
AT1G18130	-	mQTG	1	Non	105.333	8	392.667	19	0.637097	-	-	-	-	-	-	-	-
AT1G18140	AL1G30510	non_mQTG	-	Non	404	29	1342	29	0.301043	471.1	60.1124	1271.9	28.9993	0.178683	2.07289	-0.174573	0.000765031
AT1G18150	AL1G30520	non_mQTG	-	Non	394	23	1376	13	0.161843	359	51.9832	1372	11.5248	0.058011	2.54944	-0.179641	0.00194995
AT1G18160	AL1G30530	non_mQTG	-	Non	677.333	25	2301.67	21	0.247195	660.2	60.0782	2312.8	41.3991	0.196703	1.219	-0.0485575	0.110511
AT1G18170	AL1G30540	mQTG	1	Non	183	8	561	9	0.366979	206.4	24.0456	519.6	11.1714	0.184549	2.42148	-0.212196	0.00651914
AT1G18180	AL1G30550	mQTG	5	Non	206	5	712	10	0.578652	232.7	20.3147	661.3	11.1098	0.19244	3.65707	-0.313127	0.000188045
AT1G18190	AL1G30560	non_mQTG	-	Non	441.667	13	1565.33	19	0.41238	497.5	42.6358	1497.5	49.118	0.38273	1.26865	-0.0584258	0.0899187
AT1G18200	AL1G30570	non_mQTG	-	Non	156.667	8	533.333	7	0.257031	181.6	32.4882	466.4	24.3461	0.291783	1.16763	-0.0382973	0.172952
AT1G18210	AL1G30580	non_mQTG	-	Non	116.667	8	396.333	0	0	105.9	16.7322	401.1	5.05386	0.0797468	-	0.231977	-
AT1G18220	-	mQTG	9	Non	26	0	112	2	-	-	-	-	-	-	-	-	-
AT1G18250	AL1G30620	non_mQTG	-	CNVs	172.333	19	562.667	6	0.0967199	205.9	22.9784	523.1	5.02176	0.0860215	1.44498	-0.0606527	0.144418
AT1G18260	AL1G30630	non_mQTG	-	Non	452	33	1585	32	0.276532	607.8	55.796	1426.2	11.1244	0.0849673	4.86367	-0.326075	2.08859e-07
AT1G18265	AL1G30640	non_mQTG	-	Non	161	6	682	22	0.865591	186.5	15.1251	569.5	37.4731	0.811344	1.47997	-0.0732742	0.0720053
AT1G18270	AL1G30650	non_mQTG	-	Non	995.333	35	3186.67	38	0.339115	1057.8	87.2685	3061.2	41.3262	0.163636	2.2927	-0.19918	8.79417e-06
AT1G18280	AL1G30660	non_mQTG	-	Non	137.667	4	405.333	6	0.509457	173.4	13.768	363.6	8.10828	0.280856	2.54702	-0.229357	0.0140742
AT1G18290	AL1G30670	non_mQTG	-	Non	126	6	405	6	0.311111	144.5	14.6957	383.5	20.2872	0.520157	0.724382	0.0799178	0.115752
AT1G18300	AL1G30680	non_mQTG	-	Non	130.667	6	493.333	8	0.353153	126.9	16.6366	494.1	5.03982	0.0778032	4.40137	-0.338926	0.00106207
AT1G18310	-	mQTG	6	Non	431.333	38	1518.67	69	0.515722	-	-	-	-	-	-	-	-
AT1G18320	-	non_mQTG	-	Non	97.6667	0	331.333	7	-	-	-	-	-	-	-	-	-
AT1G18330	AL1G30700	non_mQTG	-	Non	244	1	875	13	3.62514	270.3	34.8417	767.7	39.9204	0.403413	11.3461	-0.394605	1.0494e-38
AT1G18335	AL1G30710	non_mQTG	-	Non	179.333	5	630.667	13	0.739323	197.1	21.0897	528.9	17.9297	0.316822	3.05823	-0.262715	0.0002308
AT1G18340	AL1G30720	non_mQTG	-	Non	204	5	702	3	0.174359	235.1	31.8796	667.9	9.08344	0.100295	2.10578	-0.153253	0.0199201
AT1G18350	-	mQTG	1	Non	211.333	12	712.667	9	0.222404	-	-	-	-	-	-	-	-
AT1G18360	AL1G30780	mQTG	1	Non	278.333	8	870.667	11	0.439558	296.1	31.357	849.9	21.3325	0.237016	2.02114	-0.174075	0.00596697
AT1G18370	AL1G30790	mQTG	5	Non	635.333	54	2289.67	23	0.118185	780.5	80.8598	2105.5	25.6871	0.117761	1.34076	-0.057614	0.0715339
AT1G18390	AL1G30800	non_mQTG	-	Non	438.667	12	1526.33	15	0.359249	449.9	91.2847	1503.1	57.5687	0.188763	1.98208	-0.168808	4.03397e-05
AT1G18400	AL1G30810	non_mQTG	-	Non	165	4	618	6	0.400485	166.4	19.8349	568.6	13.1915	0.194631	2.25541	-0.200577	0.00975778
AT1G18410	AL1G30820	non_mQTG	-	Non	748.333	42	2674.67	60	0.399694	681.2	91.5533	2231.8	68.5163	0.228423	1.9089	-0.160195	4.46303e-05
AT1G18420	AL1G30850	non_mQTG	-	Non	394.667	18	1351.33	8	0.129803	434.2	51.3659	1281.8	47.1702	0.311074	0.483976	0.171018	0.000219205
AT1G18440	AL1G30870	non_mQTG	-	Non	200.333	6	666.667	14	0.701167	243.5	23.8143	599.5	15.2873	0.260736	3.63484	-0.309037	3.0485e-05
AT1G18450	AL1G30880	non_mQTG	-	-	292.667	5	1033.33	11	0.623097	325.3	34.1565	997.7	7.58252	0.072381	9.9102	-0.505835	9.81199e-12
AT1G18460	AL1G30890	mQTG	1	Non	471.333	14	1634.67	23	0.473695	565.2	62.059	1537.8	28.2955	0.167577	3.60319	-0.30846	4.76136e-09
AT1G18470	AL1G30900	non_mQTG	-	Non	317.667	10	1086.33	9	0.263179	381.6	47.3947	1019.4	12.1309	0.0958132	3.51626	-0.269892	3.65506e-05
AT1G18480	AL1G30910	non_mQTG	-	Non	260.333	13	915.667	13	0.28431	327.7	44.6983	845.3	19.78	0.171554	2.25977	-0.19323	0.00136846
AT1G18485	AL1G30920	non_mQTG	-	Non	632	18	2281	30	0.461786	676.5	94.5747	2182.5	80.5343	0.263948	1.95724	-0.165091	9.13319e-06
AT1G18486	-	non_mQTG	-	Non	75	2	282	3	0.398936	-	-	-	-	-	-	-	-
AT1G18490	AL1G30930	non_mQTG	-	Non	186.667	6	662.333	14	0.657608	235.2	23.8963	607.8	10.1503	0.16437	5.49327	-0.401871	6.0291e-07
AT1G18500	AL1G30940	non_mQTG	-	Non	447.333	34	1448.67	15	0.136231	518.4	69.6211	1371.6	15.0876	0.0819062	2.03579	-0.128011	0.00600862
AT1G18510	AL1G30950	non_mQTG	-	Non	148.333	11	568.667	11	0.260844	151.9	29.3775	562.1	13.7152	0.126163	2.14196	-0.181727	0.00903644
AT1G18520	AL1G30960	non_mQTG	-	Non	183.667	8	632.333	15	0.54461	191.3	25.9212	621.7	8.57946	0.101845	5.66494	-0.403498	1.1758e-06
AT1G18530	AL1G30970	non_mQTG	-	Non	100.667	7	373.333	4	0.154082	113.6	37.3176	357.4	3.00216	0.0255708	7.103	-0.289178	0.00013533
AT1G18540	AL1G30980	non_mQTG	-	Non	156.333	18	545.667	9	0.14325	150.7	29.8989	548.3	6.0313	0.0554435	2.47864	-0.165472	0.0169016
AT1G18550	AL1G30990	non_mQTG	-	Non	484.333	31	1693.67	27	0.249068	517.6	61.3356	1651.4	25.2664	0.129114	2.11432	-0.173764	0.000903179
AT1G18560	AL1G31000	mQTG	2	Non	438.667	46	1634.33	37	0.215893	445.5	69.5426	1288.5	28.0893	0.139654	1.99138	-0.158077	0.00122202
AT1G18570	AL1G31010	non_mQTG	-	Non	232	2	827	11	1.54293	249.6	24.8851	806.4	25.5629	0.317954	5.35418	-0.339436	1.06154e-10
AT1G18580	AL1G31020	non_mQTG	-	Non	356	22	1258	18	0.231536	419.7	53.6796	1191.3	20.2521	0.132916	2.16865	-0.17607	0.00163026
AT1G18590	AL1G31030	non_mQTG	-	Non	215.667	9	825.333	9	0.261309	225.1	36.5787	812.9	19.8348	0.150154	1.84417	-0.148404	0.0129321
AT1G18600	AL1G31040	non_mQTG	-	Non	237	4	774	12	0.918605	268.7	31.7872	739.3	15.2296	0.174134	6.26161	-0.426082	6.99994e-11
AT1G18610	-	non_mQTG	-	Non	372	11	1299	14	0.364476	-	-	-	-	-	-	-	-
AT1G18620	AL1G31060	non_mQTG	-	Non	656	18	2389	50	0.762755	722.7	85.0618	2199.3	96.7692	0.373832	2.44171	-0.203101	1.89036e-09
AT1G18630	-	non_mQTG	-	Non	113.333	5	354.667	2	0.12782	-	-	-	-	-	-	-	-
AT1G18640	AL1G31080	non_mQTG	-	Non	208.333	5	679.667	10	0.613046	222.7	22.0696	662.3	15.7627	0.240161	2.80022	-0.250019	0.000849618
AT1G18650	AL1G31090	mQTG	5	Non	132	13	423	17	0.408074	133.4	9.56478	325.6	5.0468	0.216179	2.47836	-0.221269	0.036888
AT1G18660	-	non_mQTG	-	Non	333.333	18	1142.67	13	0.210683	-	-	-	-	-	-	-	-
AT1G18670	AL1G31120	non_mQTG	-	Non	465.667	30	1664.33	31	0.289118	514.1	51.4614	1591.9	26.7439	0.167832	1.98837	-0.166226	0.00218199
AT1G18680	AL1G31130	non_mQTG	-	-	128	3	433	8	0.788299	158.7	14.9654	378.3	4.04781	0.113468	9.8591	-0.514378	8.86056e-07
AT1G18690	AL1G31140	non_mQTG	-	Non	334.667	7	1207.33	23	0.910783	339.1	46.5923	1049.9	28.5573	0.197962	5.36077	-0.386661	1.89471e-14
AT1G18700	AL1G31150	non_mQTG	-	Non	481.667	11	1666.33	21	0.551838	537.8	51.2523	1562.2	37.0241	0.248688	2.64275	-0.236839	4.32683e-06
AT1G18710	AL1G31160	non_mQTG	-	Non	159.667	10	644.333	7	0.173461	226.6	17.0403	568.4	36.6618	0.857713	0.325358	0.270923	6.13262e-05
AT1G18720	AL1G31190	non_mQTG	-	Non	140.667	10	480.333	9	0.263567	204.1	16.8995	413.9	6.08433	0.177536	2.49979	-0.208962	0.0207522
AT1G18730	AL1G31200	non_mQTG	-	Non	103.667	7	424.333	9	0.314106	105	13.2195	420	8.106	0.153296	2.09678	-0.182392	0.0374791
AT1G18740	AL1G31210	non_mQTG	-	-	252.333	10	896.667	4	0.112565	227.5	38.22	918.5	12.1242	0.0785714	1.26095	-0.0448881	0.15175
AT1G18750	AL1G31230	non_mQTG	-	Non	221.667	16	948.333	14	0.204525	257.8	23.666	870.2	13.14	0.164488	1.57593	-0.10966	0.0679978
AT1G18760	AL1G31240	non_mQTG	-	Non	133.333	9	541.667	30	0.820513	120.7	24.5624	545.3	73.3974	0.661425	1.1155	-0.0199708	0.191688
AT1G18770	-	mQTG	2	Non	63.6667	11	257.333	15	0.337376	-	-	-	-	-	-	-	-
AT1G18773	-	non_mQTG	-	Non	46.6667	1	151.333	9	2.77533	-	-	-	-	-	-	-	-
AT1G18780	AL1G31280	non_mQTG	-	Non	208	9	770	29	0.870418	223.6	48.4988	664.4	112.815	0.782849	1.38522	-0.0638066	0.0253492
AT1G18790	-	non_mQTG	-	Non	170	6	640	13	0.575521	-	-	-	-	-	-	-	-
AT1G18800	-	non_mQTG	-	Non	145.667	7	625.333	4	0.13311	-	-	-	-	-	-	-	-
AT1G18810	AL1G31320	non_mQTG	-	Non	237.667	8	926.333	13	0.416922	286.9	22.6364	826.1	24.4526	0.375158	1.50431	-0.0997634	0.0604571
AT1G18830	AL1G31350	non_mQTG	-	Non	651.667	33	2258.33	79	0.690797	584.2	106.208	2046.8	230.47	0.619362	1.1032	-0.0208152	0.131347
AT1G18835	AL1G31360	non_mQTG	-	Non	56.3333	2	210.667	1	0.133703	55.3	6.65259	160.7	1.01241	0.0523691	3.28552	-0.201251	0.0848764
AT1G18840	AL1G31380	non_mQTG	-	Non	390.667	39	1328.33	45	0.339349	432.2	57.2665	1283.8	58.798	0.34566	1.12379	-0.0291165	0.164405
AT1G18850	AL1G31390	mQTG	4	Non	264	28	936	21	0.211538	330	30.987	867	17.2533	0.211928	1.347	-0.0709182	0.108621
AT1G18860	AL1G31400	non_mQTG	-	Non	310.333	20	1132.67	27	0.369879	330.3	55.7546	1085.7	60.0392	0.327607	1.25366	-0.0559672	0.0806181
AT1G18870	-	non_mQTG	-	Non	395.333	27	1293.67	31	0.350864	-	-	-	-	-	-	-	-
AT1G18871	-	non_mQTG	-	Non	38.3333	1	138.667	10	2.76442	-	-	-	-	-	-	-	-
AT1G18880	AL1G31450	non_mQTG	-	Non	395.333	23	1368.67	6	0.075351	481.8	57.7196	1279.2	29.9333	0.195326	0.503029	0.134601	0.00133904
AT1G18890	AL1G31470	non_mQTG	-	Non	353	20	1285	15	0.206031	360.9	43.8854	1265.1	8.09664	0.0526316	4.06515	-0.272813	7.65798e-05
AT1G18900	AL1G31480	non_mQTG	-	Non	594.333	48	2066.67	45	0.269607	628.7	82.1711	1951.3	41.953	0.164499	1.83623	-0.145879	0.000875244
AT1G18910	AL1G31490	non_mQTG	-	Non	775.667	35	2989.33	39	0.289133	811	164.309	2936	84.5568	0.142152	2.16525	-0.187258	9.81894e-09
AT1G18940	AL1G31500	non_mQTG	-	Non	381.333	36	1199.67	25	0.22074	444.5	64.0969	1133.5	39.4458	0.241331	1.12843	-0.0288744	0.169775
AT1G18950	AL1G31510	non_mQTG	-	Non	486.667	19	1766.33	26	0.377032	566.6	49.3509	1665.4	29.311	0.202067	2.304	-0.205157	0.00021462
AT1G18960	AL1G31520	non_mQTG	-	Non	195	17	729	21	0.330428	261.8	43.8515	659.2	24.1267	0.218507	2.24521	-0.197713	0.000807549
AT1G18970	AL1G31530	mQTG	1	Non	163.667	13	499.333	13	0.32777	187.5	27.1875	472.5	14.8365	0.216552	1.83247	-0.146952	0.0253888
AT1G18980	AL1G31540	non_mQTG	-	Non	167	6	496	12	0.673387	173	29.9463	487	15.8275	0.187753	3.78408	-0.32089	6.13115e-06
AT1G18990	AL1G31550	mQTG	1	Non	316.667	23	1258.33	38	0.415779	374.9	48.5121	1194.1	27.9419	0.180835	2.86846	-0.257477	5.16037e-06
AT1G19000	AL1G31560	mQTG	6	Non	193.333	14	664.667	14	0.290873	243.8	40.0563	611.2	22.0643	0.21972	1.81544	-0.144815	0.0114743
AT1G19010	AL1G31570	non_mQTG	-	Non	203.333	10	756.667	10	0.268722	232.9	32.4896	718.1	38.0593	0.379928	0.853656	0.0394744	0.158724
AT1G19020	AL1G31580	non_mQTG	-	Non	56.6667	1	204.333	2	0.554649	74.2	6.35152	180.8	6.12912	0.396028	2.07257	-0.175576	0.0698871
AT1G19025	AL1G31600	non_mQTG	-	Non	359.667	21	1290.33	40	0.530932	355.2	64.895	1285.8	39.3455	0.167488	3.14165	-0.278289	6.92047e-09
AT1G19040	-	non_mQTG	-	CNVs	105.667	7	413.333	8	0.292166	-	-	-	-	-	-	-	-
AT1G19050	AL1G31620	non_mQTG	-	Non	137.667	14	483.333	14	0.284828	152.7	24.8748	465.3	14.2847	0.188459	1.74136	-0.135218	0.0378266
AT1G19060	-	mQTG	1	Non	189	9	675	30	0.933333	-	-	-	-	-	-	-	-
AT1G19070	-	mQTG	2	Non	59	6	193	8	0.407599	-	-	-	-	-	-	-	-
AT1G19080	-	mQTG	12	Non	124.333	6	433.667	7	0.334486	-	-	-	-	-	-	-	-
AT1G19086	-	mQTG	1	Non	89.6667	19	372.333	38	0.481647	-	-	-	-	-	-	-	-
AT1G19090	AL1G31660	mQTG	4	Non	396.333	67	1406.67	120	0.504633	444.9	54.5892	1355.1	42.9567	0.258354	2.27606	-0.201337	3.99765e-05
AT1G19100	AL1G31670	non_mQTG	-	Non	435.333	16	1556.67	14	0.2447	468.7	42.9798	1520.3	34.5108	0.247546	1.08973	-0.0213119	0.207773
AT1G19110	AL1G31680	non_mQTG	-	Non	502.667	23	1762.33	28	0.347234	607.3	85.5078	1654.7	24.3241	0.104403	4.27956	-0.327553	2.6462e-11
AT1G19115	AL1G31690	mQTG	1	Non	109	3	419	11	0.953858	121	10.3697	395	18.96	0.560093	2.00539	-0.139271	0.0289274
AT1G19120	AL1G31700	non_mQTG	-	Non	85	4	302	2	0.140728	78.2	9.93922	305.8	3.02742	0.0778914	1.64153	-0.0998557	0.142681
AT1G19130	AL1G31710	non_mQTG	-	Non	130.333	11	448.667	10	0.264082	168.3	12.673	395.7	5.06496	0.169987	2.27463	-0.190647	0.0438028
AT1G19140	AL1G31720	non_mQTG	-	Non	219.667	29	719.333	20	0.210604	221.7	28.9097	699.3	10.0699	0.110429	1.97993	-0.149825	0.0254815
AT1G19150	AL1G31730	mQTG	3	Non	187	12	626	10	0.248935	203.6	23.5972	603.4	10.6198	0.151855	1.85166	-0.144179	0.0377396
AT1G19160	AL1G31740	non_mQTG	-	Non	231.333	5	821.667	19	1.06986	264.1	36.6835	782.9	94.4177	0.868251	1.47639	-0.0714771	0.0203759
AT1G19170	AL1G31750	non_mQTG	-	Non	354.667	33	1166.33	17	0.156651	420.8	57.9021	1097.2	14.7025	0.0973837	2.0288	-0.137499	0.00735228
AT1G19180	AL1G31760	mQTG	10	Non	171	20	591	8	0.115736	183.1	20.5621	572.9	14.2079	0.220837	0.578892	0.122911	0.0440748
AT1G19190	AL1G31770	non_mQTG	-	Non	211.333	13	745.667	25	0.545029	246.5	46.3666	674.5	76.0161	0.599149	1.173	-0.0367605	0.128491
AT1G19200	AL1G31780	non_mQTG	-	Non	138.667	12	509.333	18	0.408377	157.6	28.1789	481.4	62.4376	0.725391	0.676969	0.0890313	0.0353731
AT1G19210	AL1G31790	non_mQTG	-	Non	122.333	5	435.667	9	0.505432	129.8	23.1953	422.2	11.7372	0.155568	3.5572	-0.306861	0.000151533
AT1G19220	AL1G31800	non_mQTG	-	Non	699.667	18	2561.33	28	0.424923	866	83.7422	2380	47.6	0.206825	2.73667	-0.246284	2.06936e-08
AT1G19230	AL1G31810	non_mQTG	-	Non	627.667	34	2177.33	18	0.152615	754.1	79.9346	2044.9	27.8106	0.128302	1.52166	-0.0880391	0.0246191
AT1G19240	AL1G31820	non_mQTG	-	Non	77	6	238	3	0.161765	86.1	12.209	222.9	9.25035	0.292666	0.65992	0.0977309	0.11354
AT1G19250	AL1G31830	mQTG	8	Non	337	25	1256	12	0.12879	369.2	45.1901	1217.8	30.3232	0.203431	0.715334	0.077237	0.0582214
AT1G19260	-	mQTG	1	Non	473.667	18	1836.33	55	0.788155	-	-	-	-	-	-	-	-
AT1G19270	AL1G31850	mQTG	2	Non	333	17	1266	6	0.0928352	399	36.3489	1191	11.0763	0.102086	1.15824	-0.0273165	0.198776
AT1G19290	AL1G31880	non_mQTG	-	Non	589.333	36	2125.67	52	0.400467	620.1	85.8838	2088.9	67.2626	0.232491	1.84433	-0.151705	0.000134681
AT1G19300	AL1G31890	non_mQTG	-	Non	256	30	800	8	0.0853333	288.8	44.3597	758.2	6.52052	0.0559896	1.81416	-0.0823719	0.0575683
AT1G19310	AL1G31900	non_mQTG	-	Non	152	6	529	3	0.143667	190.4	29.1122	487.6	10.1421	0.136037	1.43522	-0.0749643	0.10849
AT1G19320	AL1G31910	mQTG	6	Non	175.667	12	568.333	12	0.309091	203.5	43.4066	537.5	28.4875	0.248476	1.52371	-0.103757	0.0334917
AT1G19330	AL1G31920	non_mQTG	-	Non	163.667	7	583.333	4	0.160327	142.1	16.2705	598.9	6.04889	0.0882096	1.53704	-0.0926207	0.120919
AT1G19340	AL1G31930	non_mQTG	-	Non	262	7	983	28	1.06612	328.8	35.2474	901.2	34.4258	0.356343	4.09545	-0.305896	6.65841e-10
AT1G19350	AL1G31940	mQTG	11	Non	248.333	2	825.667	6	0.902301	247.2	41.3318	751.8	7.518	0.0598086	16.4932	-0.5961	9.39373e-21
AT1G19360	AL1G31950	non_mQTG	-	Non	282.667	11	1004.33	14	0.358205	391.8	44.8219	892.2	15.1674	0.148601	3.7611	-0.307165	2.69977e-06
AT1G19370	AL1G31960	non_mQTG	-	Non	413	15	1405	31	0.607497	437.8	70.442	1371.2	26.8755	0.121815	5.41683	-0.39775	5.8516e-16
AT1G19380	AL1G31980	non_mQTG	-	Non	106.333	5	337.667	10	0.629812	123.1	17.751	314.9	15.5246	0.341886	2.28683	-0.200121	0.00778782
AT1G19390	AL1G32000	mQTG	21	Non	515.333	30	1851.67	54	0.500954	568.7	241.299	1735.3	205.46	0.279048	2.11399	-0.182968	6.10868e-15
AT1G19394	-	non_mQTG	-	Non	54.6667	10	164.333	18	0.598783	-	-	-	-	-	-	-	-
AT1G19396	-	non_mQTG	-	Non	44.6667	4	150.333	7	0.519956	-	-	-	-	-	-	-	-
AT1G19397	-	non_mQTG	-	Non	65.3333	2	231.667	7	0.98705	-	-	-	-	-	-	-	-
AT1G19400	AL1G32020	non_mQTG	-	Non	201	13	711	28	0.608893	204.6	22.8334	701.4	21.4628	0.274194	2.29138	-0.198397	0.00289609
AT1G19410	-	mQTG	8	Non	298	29	1010	70	0.712188	-	-	-	-	-	-	-	-
AT1G19430	AL1G32180	non_mQTG	-	-	450.333	17	1724.67	28	0.430069	527	57.8646	1633	29.394	0.163934	3.24238	-0.285361	9.24897e-08
AT1G19440	AL1G32190	non_mQTG	-	Non	350	30	1201	14	0.135998	359.8	47.3857	1185.2	6.99268	0.0447988	3.16235	-0.189589	0.00183661
AT1G19450	AL1G32200	mQTG	1	Non	357	14	1110	4	0.0918919	368.1	40.1965	1092.9	10.0547	0.0842491	1.14223	-0.0221339	0.207543
AT1G19460	-	non_mQTG	-	Non	270.333	12	980.667	35	0.804017	-	-	-	-	-	-	-	-
AT1G19470	-	non_mQTG	-	Non	273	17	966	52	0.86445	-	-	-	-	-	-	-	-
AT1G19480	AL1G32220	mQTG	1	Non	274.333	28	874.667	16	0.179225	319.8	49.0893	820.2	26.5745	0.211075	1.05556	-0.0124184	0.233736
AT1G19485	AL1G32230	non_mQTG	-	Non	550	31	1898	45	0.420647	515.8	56.0675	1578.2	54.7635	0.319227	1.48618	-0.0979877	0.0170905
AT1G19490	AL1G32240	non_mQTG	-	Non	320.333	33	1095.67	31	0.274645	317.2	55.1928	1071.8	29.0458	0.155747	1.78504	-0.139571	0.00590499
AT1G19500	AL1G32250	non_mQTG	-	Non	56.6667	2	186.333	5	0.760286	68.1	7.63401	171.9	10.4171	0.540589	1.83208	-0.137196	0.0725323
AT1G19510	AL1G32260	non_mQTG	-	Non	58.6667	5	244.333	6	0.288131	85.6	6.40288	214.4	1.00768	0.0628342	7.6249	-0.409476	0.0126755
AT1G19520	AL1G32270	non_mQTG	-	Non	457.333	14	1720.67	19	0.360713	491.8	63.934	1674.2	31.475	0.144615	2.75672	-0.245862	2.00308e-06
AT1G19530	AL1G32280	mQTG	11	Non	68.6667	4	285.333	11	0.661799	83.6	12.2892	267.4	13.477	0.342857	2.50764	-0.210284	0.00846313
AT1G19540	AL1G32290	mQTG	11	Non	214	16	719	23	0.427851	255.5	33.215	668.5	23.5981	0.271538	2.02333	-0.17438	0.00447852
AT1G19550	-	non_mQTG	-	Non	100	10	362	15	0.414365	-	-	-	-	-	-	-	-
AT1G19570	AL1G32300	mQTG	1	Non	142	13	500	4	0.0873846	142	36.3236	497	10.1388	0.0797498	1.10235	-0.017079	0.225166
AT1G19580	AL1G32310	non_mQTG	-	Non	195.667	11	632.333	12	0.337566	210.9	25.2236	614.1	5.03562	0.0685619	5.46441	-0.355323	9.61174e-05
AT1G19600	AL1G32320	mQTG	1	Non	246.333	10	821.667	10	0.299797	299.7	24.3656	765.3	12.1683	0.195572	2.00239	-0.166932	0.0202531
AT1G19610	AL1G32330	non_mQTG	-	Non	48	3	189	4	0.338624	65.2	2.06032	168.8	2.0256	0.379747	1.35619	-0.0756773	0.219261
AT1G19620	-	non_mQTG	-	Non	194.333	17	759.667	30	0.451436	-	-	-	-	-	-	-	-
AT1G19630	AL1G32350	non_mQTG	-	Non	307.667	28	1123.33	29	0.283669	375	35.4375	1053	25.3773	0.255026	1.4463	-0.0914837	0.0588314
AT1G19640	AL1G32360	mQTG	3	Non	257	19	913	14	0.207413	311.4	32.4167	855.6	20.3633	0.228626	1.17299	-0.0384282	0.175288
AT1G19650	AL1G32370	non_mQTG	-	Non	396.333	14	1430.67	32	0.633205	494	72.6674	1330	48.279	0.246771	3.44036	-0.296475	7.74844e-12
AT1G19660	AL1G32380	non_mQTG	-	Non	216	8	774	14	0.488372	234.4	26.3466	743.6	15.2438	0.182384	3.02461	-0.269841	0.000269958
AT1G19670	AL1G32390	non_mQTG	-	Non	227	12	748	5	0.126448	286.5	36.4428	685.5	15.2181	0.174528	0.997792	0.000459102	0.269388
AT1G19680	AL1G32400	non_mQTG	-	Non	311	7	1024	23	0.997907	333.7	50.1217	992.3	66.6826	0.447403	2.4697	-0.195775	1.03892e-06
AT1G19690	AL1G32410	non_mQTG	-	Non	239	7	820	15	0.624564	273.7	38.0169	782.3	38.2545	0.352052	2.12955	-0.180261	0.000588476
AT1G19700	AL1G32420	non_mQTG	-	Non	342	44	1275	24	0.14631	434.8	43.1322	1155.2	21.2557	0.185484	1.10684	-0.0228217	0.20663
AT1G19710	AL1G32430	non_mQTG	-	Non	318.667	8	1121.33	18	0.639417	379.4	48.032	1057.6	13.643	0.101896	7.92141	-0.471099	9.39896e-15
AT1G19715	AL1G32440	non_mQTG	-	Non	402	13	1404	19	0.418475	472.4	52.8616	1312.6	38.3279	0.260947	2.01574	-0.173439	0.000602294
[truncated: 25,159 more rows]
