# Supplementary material for: Contribution of Functional Divergence Through Copy Number Variations to the Inter-Species and Intra-Species Diversity in Specialized Metabolites
Source: Front Plant Sci. 2019 Nov 26;10:1567. doi: 10.3389/fpls.2019.01567 (PMC6902010; doi:10.3389/fpls.2019.01567)
Supplement: Supplementary file 2 [file DataSheet_2.xls]

## Sheet: Supplementary Table S2
Supplementary Table S2. Results of Chi-square test to the rate of mQTGs with CNVs between positively selected genes and the other genes inferred by NI
	Number of mQTGs with CNVs	Number of the other genes	P value
Expected number of genes at genes affected by positive selection	1646.12	18518.9
Observed number of genes from the rate of the other genes	1072	19093	2.42405e-49

## Sheet: Supplementary Table S3
Supplementary Table S3. Results of Chi-square test to the rate of mQTGs with CNVs between positively selected genes and the other genes inferred by DoS
	Number of mQTGs with CNVs	Number of the other genes	P value
Expected number of genes at genes affected by positive selection	1638.4	18841.6
Observed number of genes from the rate of the other genes	1086	19394	6.12428e-46
